# Supplementary material for: Conserved and differential transcriptional responses of peroxisome associated pathways to drought, dehydration and ABA
Source: J Exp Bot. 2018 Jul 19;69(20):4971–85. doi: 10.1093/jxb/ery266 (PMC6137984; doi:10.1093/jxb/ery266)
Supplement: Supplementary Tables [file ery266_suppl_supplementary_tables.xlsx]

## Sheet: Table S1 primers
Name	Primer pairs	Sequence (5'->3')	Length	Tm	GC%	Product size
PEX11b	Fw	5'-CCGACCGGCAAGATGTATGTA-3'	21	59.9	52	114
Traes_2AL_FB2B6601D	Rv	5'-TGCTGAAGGAGGTTGGAAGTG-3'	21	60.2	52
PEX11D-1	Fw	5'-AGCGGCTTTCCAAATCGATG-3'	20	59.27	50	106
Traes_4AL_D9FFAAA1A
	Rv	5'-AGCCTCTCGTTGGACTTCTG-3'	20	59.39	55
PEX11D-2	Fw	5'-CCTGCTACCAGCAACTCCCG-3'	20	62.86	65	85
Traes_4BL_DD7569D22
	Rv	5'-GAGCAGAGCGGTGTAGCG-3'	18	60.58	66.67
PEX11D-3	Fw	5'-AAAAAGGTCACTCCTCGCGT-3'	20	59.89	50	79
Traes_7AS_D51B7852F
	Rv	5'-GGGCTGGAAGCAACTGGTAA-3'	20	60.25	55
PEX11D-4	Fw	5'-AAAAAGGTCACTCCTCGCGT-3'	20	59.89	50	79
Traes_7DS_DA11E7020
	Rv	5'-GGGCTGGAAGCAACTGGTAA-3'	20	60.25	55
Pex3	Fw	5'-TTCTGAGTTTCACAAGGACAGT-3'	22	57.51	40.91	116
Traes_5DS_BB388ED7C.1
Traes_5AS_6B30155C7.1
Traes_5BS_8560EC011.1	Rv	5'-ACCACGAGCAAAGTCCAAGT-3'	20	59.82	50
PEX3-1	Fw	5'-ATACTGTGGAACCGTAGAGC-3'	20	56.75	50	144
Pp3c24_12050V3.1	Rv	5'-TAGAGATGAGTCGTGTTGGC-3'	20	57.06	50
PEX3-2	Fw	5'-CCAAGGTTCCCGTATCCGAC-3'	20	60.18	60	70
Pp3c8_16550V3.1	Rv	5'-ACAGCCCTTCGCTTTACTCAA-3'	21	59.93	47.62
PEX-3-3	Fw	5'-AGTGGAAATTGATGCGAAGGA-3'	21	57.93	42.86	125
Pp3c20_5170V3.1	Rv	5'-CATGCTGAGGGATGTCGAGT-3'	20	59.54	55
Pex11-5	Fw	5'-CAGCTCTCATTTCCGCTCAA-3'	20	58	50	67
Pp3c2_11370V3.1	Rv	5'-AACTATTCCAGCTCCACCCT-3'	20	58	50
Pex11-3	Fw	5'-TGGTCGGGTTACAATAGGGT-3'	20	58.04	50	60
Pp3c26_4230V3.1	Rv	5'-GGTTCAATTCGCCCCTTACA-3'	20	58.17	50
PEX11-6	Fw	5'-GCGGTGTATAAGAAGCAGCT-3'	20	58.06	50	142
Pp3c3_15780V3.1	Rv	5'-TTGTTGACATGACCCTCTGC-3'	20	58.1	50
PEX11-1	Fw	5'-GTGCGGGGAGAAAAGGTAGG-3'	20	60.39	60	70
Pp3c19_20730V3.1	Rv	5'-GCTGATCGGTGCGAACATAC-3'	20	59.42	55
PEX11-2	Fw	5'-GATGTGACAAAGCTGCAACA-3'	20	57.22	45	57
Pp3c18_11990V3.1	Rv	5'-AACCATCGTTCAATCGGGTA-3'	20	56.94	45
ACX5, 1	Fw	5'-TTATCTGAGGTGGAGGGCTT-3'	20	57.73	50	150
Pp3c14_14860V3	Rv	5'-AGCCATCTTGTAAGCGAGTG-3'	20	57.98	50
4CL1	Fw	5'-GTCGGCAACAGCTAAACCAC-3'	20	59.76	55	122
Pp3c26_11730V3.1	Rv	5'-TCCCCTTGCACGTAGACCAT-3'	20	60.91	55
AIM1	Fw	5'-TGCGATGTCTTCCTAATGCCT-3'	21	59.51	47.62	77
Pp3c1_580V3.1	Rv	5'-GCTCCTGGCGATACTGAACA-3'	20	59.82	55
MS	Fw	5'-CTCACCCTGGATGCGTACC-3'	19	59.86	63.2	83
Pp3c20_22510V3.1	Rv	5'-CAACCTCGAACTCGTGTGGAA-3'	21	60.54	52.4
Cat2	Fw	5'-ATCGTGTGCTTCAGTTCCGT-3'	20	59.97	50	147
Pp3c19_6540V3.1	Rv	5'-TGTCGGTCACTGTCATCTGC-3'	20	60.04	55
Wheat ref gene	Fw	5'-TTGCTCTGAACGACCATTTC-3'	20	60.7	45	175
GAPDH	Rv	5'-GACACCATCCACATTTATTCTTC-3'	23	59.8	39.1
Moss ref gene	Fw	5'-GCAACAGTAGTCGGTGTCTTCA-3'	22	62	50
CAP50
	Rv	5'-TATCCGAAATAGGACACCTTGC-3'	22	62	45.5

## Sheet: Table S2
Supplementary Table 2 List of Physcomitrella patens homologues of proven and predicted Arabidopsis PTS1 proteins
Gene Name	AGI locus	Homolog	P value	PTS1 sequence
Acyl-activating enzyme 17 (AAE 17)	At5g23050	Pp3c1_12140V3.1	5.9e-22	SQYGPVTCPKKSSL
Acyl-activating enzyme 18 (AAE18)	At1g55320	Pp3c5_15640V3.1	2.4e-34	ECAKLLYSAPQSRL
		Pp3c16_8680V3.1	4.1e-32	ECAKIVNSKQRSRL
Acyl-CoA activating enzyme 7 (AAE7/ACN1)	At3g16910	Pp3c9_6840V3.1	0	KALGNLNKNPRSRM
Acyl-CoA oxidase 1 (ACX1)	At4g16760	Pp3c14_14860V3.1	1.4e-41	PVLTQNLWAPHSKL
Acyl-CoA oxidase 5 (ACX5)	At2g35690	Pp3c14_14860V3.1	4.4e-42	PVLTQNLWAPHSKL
Acyl-CoA thioesterase-related protein	At1g01710	Pp3c10_19190V3.1	4.5e-05	LLPPPKVTTPASKL
		Pp3c12_25760V3.1	1.7e-06	FVSPEDEKSLVSKL
		Pp3c14_7450V3.1	5.8e-07	KLQKSDRSVAKSKL
AIM1 (abnormal inflorescence meristem 1, fatty acid multifunctional protein)	At4g29010	Pp3c1_580V3.1	3.5e-58	LSQIVEKRSGASRL
Alanine aminotransferase(Glutamate-glyoxylate aminotransferase, GGT2)	At1g70580	Pp3c25_700V3.1	2.3e-35	ADFMAQHSDTKSKL
		Pp3c5_10250V3.1	9.2e-23	ADFMAQYSDSKSKL
		Pp3c16_6730V3.1	4.5e-20	QDFMAQYADAKSKL
Alanine-glyoxylate aminotransfease (AGT1)	At2g13360	Pp3c1_24350V3.1	2.4e-52	AFLSKQTPIIASRL
		Pp3c10_5790V3.1	4.1e-59	AILSRQTPSIASRL
		Pp3c18_8240V3.1	5e-57	AHLAKKTPLISSRI
		Pp3c21_12100V3.1	5.3e-77	AHLAKKTPLIVSRI
Alanine-glyoxylate aminotransferase 2 (AGT2)	At4g39660	Pp3c10_22930V3.1	1.7e-38	DFLVDAMDHVMSKL
AMP-binding protein 1 AMPBP1	At1g20560	Pp3c2_5280V3.1	1e-142	EMAKALPQSVASKL
		Pp3c9_6840V3.1	0	KALGNLNKNPRSRM
Betaine aldehyde dehydrogenase, put.	At3g48170	Pp3c5_22400V3.1	1.6e-16	STDDWGWYPKPSKL
Bifunctional short- and medium-chain dehydrogenase/reductase (BSMDR)	At1g49670	Pp3c11_25890V3.1	3.6e-85	LDPNASSSQHASRL
Copper amine oxidase, put.	At2g42490	Pp3c24_15320V3.1	2.6e-36	KGGQSEMIPLLSKL
		Pp3c8_15180V3.1	2.5e-35	PRLEDWPVMPVANM
		Pp3c14_14330V3.1	9.8e-45	EPTDSMQPTLLSKL
		Pp3c17_5710V3.1	7.9e-45	GPTDSIQPTLLSKL
		Pp3c20_5880V3.1	3.1e-38	SQPEMVPGGLLSKL
4-Coumarate:CoA ligase-like protein 1 (4CL1)	At4g05160	Pp3c26_11730V3.1	4.4e-39	RRELLQSATAKPRL
4-Coumarate:CoA ligase-like protein 2 (4CL2)	At5g63380	Pp3c22_9050V3.1	2.9e-55	RRKLVELSRLQSKL
DEG15 / GPP (glyoxysomal processing protease)	At1g28320	Pp3c24_9210V3.1	8.5e-31	SYAARASFPIHSRL
Delta(3,5),delta(2,4)-dienoyl-coenzyme A isomerase (AtDCI1)	At5g43280	Pp3c16_3210V3.1	6.3e-49	LAKMQKRTPKFSKL
Enoyl-CoA hydratase like protein a (ECHIa)	At4g16210	Pp3c23_900V3.1	7.1e-28	AGRSSNQSTPKSKL
		Pp3c8_12460V3.1	5.9e-28	AGRSSKQSKPKSKL
Esterase / lipase / thioesterase, put.	At5g11910	Pp3c2_14370V3.1	9.1e-62	FVRSIPRPPLRASL
Expressed protein	At5g44250	Pp3c16_12640V3.1	9.9e-10	QFGLTRNLLINSKL
Glycolate oxidase 2 (GOX2)	At3g14420	Pp3c4_29460V3.1	7.3e-28	TEQDSMKLALISKL
		Pp3c10_6410V3.1	2.2e-27	SHIQTEAERFRAKL
		Pp3c19_3840V3.1	9.4e-158	CHIQTEAERIHSKL
		Pp3c22_7690V3.1	1.6e-149	SHIQTEAERLYSKL
Glycolate oxidase 3 (GOX3)	At4g18360	Pp3c4_29460V3.1	7.4e-27	TEQDSMKLALISKL
		Pp3c18_20200V3.1	5.1e-31	AHVQTEVERFHAKL
		Pp3c19_3840V3.1	1.3e-172	CHIQTEAERIHSKL
3-Hydroxybutyryl-CoA dehydrogenase, put. (HBCDH)	At3g15290	Pp3c22_7880V3.1	3.7e-77	RKSGRGVYFYTSNL
3-Hydroxyisobutyryl-coenzyme A hydrolase (CHY1)	At5g65940	Pp3c4_17830V3.1	3.9e-07	VQDRERNSRSLSRL
		Pp3c9_5710V3.1	8e-08	VQQREGRSMSRSRL
Hydroxypyruvate Reductase	At1g68010	Pp3c19_20080V3.1	1.6e-24	ALGLPTGDGSKSRL
Hypothetical protein	At1g16730	Pp3c2_5490V3.1	0.013	PTSETAPMFMRAKL
IBA-response mutant 3 (IBR3)	At3g06810	Pp3c18_21710V3.1	1.9e-42	GTIAKLELQRVSKL
		Pp3c22_4180V3.1	2.4e-43	GTIAKLELQRVAKL
Isocitrate lyase	At3g21720	Pp3c7_2440V3.1	0	DSYHSGEVYAKSKL
		Pp3c7_2470V3.1	0	DSYHSGEVYAKSKL
Lon protease homolog	At5g47040	Pp3c9_13420V3.1	3e-40	AFETGCPLKPASRL
		Pp3c10_9020V3.1	1.9e-78	AFEGGCPWKPASRL
		Pp3c14_7840V3.1	1.1e-149	AFDGGCPWKPASRL
Malate synthase	At5g03860	Pp3c20_22510V3.1	3.7e-61	AYRNIVTFAPTARM
		Pp3s42_50V3.1	6.4e-06	RKRLEFKAKLASKV
Multifunctional protein (MFP2)	At3g06860	Pp3c2_20510V3.1	1.9e-31	VKLSVPIRNSMSRL
NADH dehydrogenase, put. (ubiquinone oxidoreductase)	At4g21490	Pp3c17_19710V3.1	1.1e-60	WTKRFVFGRDSSRM
NADH dehydrogenase, put. (ubiquinone oxidoreductase)	At2g29990	Pp3s30_820V3.1	2e-29	KIGGVGLALKKVKL
NADH dehydrogenase, put. (ubiquinone oxidoreductase)	At1g07180	Pp3c1_33500V3.1	0	WGTTFLFGRDISRF
		Pp3c10_11280V3.1	0	WFTTFIFGRDISRF
OPC-8:0 CoA Ligase1 (OPCL1)	At1g20510	Pp3c1_9620V3.1	7.1e-48	RKNLQQLAILKSNL
		Pp3c22_9050V3.1	5.2e-54	RRKLVELSRLQSKL
OTU-like cysteine protease family protein	At3g57810	Pp3c2_30960V3.1	8.2e-19	EALHLSEDRQRSRL
		Pp3c3_11300V3.1	2.1e-55	EALQIPNSKANSKL
		Pp3c13_8540V3.1	1.7e-52	EALQIPSNKANSKL
Oxidoreductase,Zinc-binding dehydrogenase family	At3g56460	Pp3c16_1190V3.1	1.3e-27	ILPGGSSSSPASKL
		Pp3c2_37930V3.1	5.4e-38	KLIWFVDKPAASKL
Polyamine oxidase 3 (AtPAO3)	At3g59050	Pp3c16_25920V3.1	9.7e-52	AASEILSLDVSGRL
Polyamine oxidase, put. (AtPAO2)	At2g43020	Pp3c9_8100V3.1	1e-52	KEDELITPLLISRM
		Pp3c9_8130V3.1	1e-52	KEDELITPLLISRM
		Pp3c15_18820V3.1	8.7e-52	KEDELTTPLLISRM
20S Proteasome alpha subunit E1 (PAE1)	At1g53850	Pp3c14_22930V3.1	3.9e-28	IYSAEEVEAVIGRL
20S proteasome subunit PAE2 (PAE2)	At3g14290	Pp3c14_23290V3.1	3.7e-28	LYTPEEVEVVIQRL
		Pp3c17_20640V3.1	3.4e-19	LYSPEEVEAVIQRL
Short-chain dehydrogenase / reductase family-like protein (SDRb/DECR)	At3g12800	Pp3c20_21940V3.1	8.4e-16	QRSRSKTQLPNSKL
		Pp3c23_13630V3.1	2.1e-38	EQRSRTTKLPSSKL
Short-chain dehydrogenase / reductase, put. (SDRa)	At4g05530	Pp3c18_20320V3.1	6.6e-14	GETIVVAGGMKSRL
Sterol carrier protein 2 (SCP-2) family protein	At5g42890	Pp3c24_4700V3.1	3.9e-09	QKFTPDIFPKPAKL
Thioesterase family	At1g48320	Pp3c5_8220V3.1	1.3e-23	VLPPDEITQLASKL
		Pp3c23_8380V3.1	1.5e-15	KNNVELAPQVVSKL
Uricase	At2g26230	Pp3c14_15560V3.1	4.4e-17	EAKLSRMEIFQCKL
Aminotransferase class I and II family protein	At5g04620	Pp3c12_22290V3.1	4.6e-21	REVQSKKVRLRPKL
COP-coated vesicle membrane protein p24 precursor (p24A)-like protein	At3g07680	Pp3c25_5770V3.1	9.7e-11	LRRLFEKKLGQSRV
		Pp3c6_9280V3.1	6.5e-10	RRLFEKKLGQSSRV
Glutathione transferase (GSTT1, GST10)	At5g41210	Pp3c26_14940V3.1	8.4e-16	DVHRRQSKPPVSKL
Hydroxymethylglutaryl-CoA lyase -related	At2g26800	Pp3c7_480V3.1	6.9e-94	VATIAKLQSEKAKL
		Pp3c10_360V3.1	6.9e-42	KVGRSMSRTKGMSKL
Serine carboxypeptidase S28 family protein	At4g36195	Pp3c21_22560V3.1	4.5e-17	IQKWLKNEDTSSTL
Sulfite oxidase	At3g01910	Pp3c4_10110V3.1	5.1e-11	WHKIRIHGPPESKL
Acyl-CoA activating enzyme 14 (O-succinylbenzoyl-CoA ligase)	At1g30520	Pp3c10_3810V3.1	3.6e-21	AEPLEQSPSTRSRL
Enoyl-CoA hydratase 2 (ECH2)	At1g76150	Pp3c4_24330V3.1	4.5e-17	LSGSIILRSTLSRL
Epoxide hydrolase 3 (EH3)	At4g02340	Pp3c23_10310V3.1	1.6e-40	TFLHEQTLASSSRL
HAL2-like (AHL), ATAHL (3'-phosphoadenosine-5'-phosphate (PAP) phosphatase)	At5g54390	Pp3c3_21240V3.1	1.2e-42	IIAAVDASYNSSTL
		Pp3c13_15690V3.1	9e-43	IIAAVDASYNSSTL
Monodehydroascorbate reductase 1 (AtMDAR1)	At3g52880	Pp3c9_450V3.1	1.7e-55	DELVSGGLGFASKI
		Pp3c15_710V3.1	6.8e-34	QDLVSAGLGFASKV
NAD(P)H Dehydrogenase B2 (NDB2); disulfide oxidoreductase	At4g05020	Pp3c14_12290V3.1	5.3e-54	WTKRFVFGRDSSRM
Unknown protein	At1g29120	Pp3c1_24980V3.1	1.1e-39	FAQQEQNVFLVASL
		Pp3c10_11180V3.1	2.6e-18	LKQQEQTVFFEASL
Catalase1	AT1G20630	Pp3c13_20000V3.1	3.4e-83	AVKRIGQDPYTMVA
		Pp3c18_13590V3.1	2e-66	EMKRKSQDPYTMVA
		Pp3c19_6540V3.1	9.9e-43	GMKKKSEDPYTMVA
		Pp3s42_330V3.1	2.3e-140	VKDAIEKGHDQDPY
Catalase2	AT4G35090	Pp3c18_14590V3.1	1.5e-68	GQRIASHFSMKAAM
		Pp3c22_11690V3.1	7.5e-80	GQRIASQFSMKASM
		Pp3c5_1060V3.1	6.1e-79	GQKLASRLSTRATM
Catalase3	AT1G20620	Pp3c5_1060V3.1	3.5e-79	GQKLASRLSTRATM

## Sheet: Table S3
Supplementary Table 3 . List of wheat homologues of proven and predicted Arabidopsis PTS1proteins
AGI	Gene name	Gene description	Triticum aestivum gene stable ID	PTS1 signal sequence	targeting propability	synonym	Transcript Name
AT1G01710		Acyl-CoA thioesterase family protein [Source:TAIR;Acc:AT1G01710]	TRIAE_CS42_2DL_TGACv1_159731_AA0542070	RRAKTPGQTPRPKL	100	Traes_2DL_86B85F79E	Traes_2DL_86B85F79E.1
		Acyl-CoA thioesterase family protein [Source:TAIR;Acc:AT1G01710]	TRIAE_CS42_2BL_TGACv1_131425_AA0427540	RRAKTPGQTPRPKL	100	Traes_2BL_57A639697	Traes_2BL_57A639697.2
		Acyl-CoA thioesterase family protein [Source:TAIR;Acc:AT1G01710]	TRIAE_CS42_2AL_TGACv1_093363_AA0278560	RRAKTPGQTPRPKL	100	Traes_2AL_F04E8FD4C	Traes_2AL_F04E8FD4C.2
AT1G07180	NDA1	Internal alternative NAD(P)H-ubiquinone oxidoreductase A1, mitochondrial [Source:UniProtKB/Swiss-Prot;Acc:Q8GWA1]	TRIAE_CS42_3B_TGACv1_222761_AA0770150	WLTTMIFGRDISRI	99.9	Traes_3B_C88E0154F	Traes_3B_C88E0154F.1
	NDA1	Internal alternative NAD(P)H-ubiquinone oxidoreductase A1, mitochondrial [Source:UniProtKB/Swiss-Prot;Acc:Q8GWA1]	TRIAE_CS42_3DL_TGACv1_250784_AA0873140	WLTTMIFGRDISRI	99.9	Traes_3DL_9DFCC5F37	Traes_3DL_9DFCC5F37.1
	NDA1	Internal alternative NAD(P)H-ubiquinone oxidoreductase A1, mitochondrial [Source:UniProtKB/Swiss-Prot;Acc:Q8GWA1]	TRIAE_CS42_3AL_TGACv1_194900_AA0641780	WLTTMIFGRDISRI	99.9	Traes_3AL_F067BB20E	Traes_3AL_F067BB20E.1
AT1G20510	4CLL5	4-coumarate--CoA ligase-like 5 [Source:UniProtKB/Swiss-Prot;Acc:Q84P21]	TRIAE_CS42_5AL_TGACv1_374757_AA1208240	ILRKDLIKLATSKL	100	Traes_5AL_1C1842EF9	Traes_5AL_1C1842EF9.1
AT1G20560	AAE1	Probable acyl-activating enzyme 1, peroxisomal [Source:UniProtKB/Swiss-Prot;Acc:F4HUK6]	TRIAE_CS42_5AL_TGACv1_375532_AA1223370	AMGSLTKIGNSSKL	100	Traes_5AL_F575EBB171	Traes_5AL_F575EBB171.1
	AAE1	Probable acyl-activating enzyme 1, peroxisomal [Source:UniProtKB/Swiss-Prot;Acc:F4HUK6]	TRIAE_CS42_6BS_TGACv1_513952_AA1652790	DKAKAMGSLSTSKL	100	Traes_6AS_E389386E3	Traes_6AS_E389386E3.2
	AAE1	Probable acyl-activating enzyme 1, peroxisomal [Source:UniProtKB/Swiss-Prot;Acc:F4HUK6]	TRIAE_CS42_4BL_TGACv1_320503_AA1041800	MGSLTKIVGNNSKL	100	Traes_4BL_3D74EF963	Traes_4BL_3D74EF963.1
	AAE1	Probable acyl-activating enzyme 1, peroxisomal [Source:UniProtKB/Swiss-Prot;Acc:F4HUK6]	TRIAE_CS42_4DL_TGACv1_344043_AA1142820	AMGSLTKTGSSSKL	100	Traes_4DL_D9FB1861B1	Traes_4DL_D9FB1861B1.1
AT1G28320	DEG15	Glyoxysomal processing protease, glyoxysomal [Source:UniProtKB/Swiss-Prot;Acc:Q8VZD4]	TRIAE_CS42_1BL_TGACv1_033523_AA0140100	DLEAFLKHKIPSKI	99.2	Traes_1BL_EB561E7B4	Traes_1BL_EB561E7B4.1
	DEG15	Glyoxysomal processing protease, glyoxysomal [Source:UniProtKB/Swiss-Prot;Acc:Q8VZD4]	TRIAE_CS42_1DL_TGACv1_063482_AA0227790	DLEAFLKHKIPSKI	99.2	Traes_1DL_D11386E0E	Traes_1DL_D11386E0E.1
	DEG15	Glyoxysomal processing protease, glyoxysomal [Source:UniProtKB/Swiss-Prot;Acc:Q8VZD4]	TRIAE_CS42_1AL_TGACv1_002240_AA0039970	DLEAFLKHKIPSKI	99.2	Traes_1AL_9C7BECFAC	Traes_1AL_9C7BECFAC.1
AT1G48320	DHNAT1	1,4-dihydroxy-2-naphthoyl-CoA thioesterase 1 [Source:UniProtKB/Swiss-Prot;Acc:Q9SX65]	TRIAE_CS42_4DS_TGACv1_361093_AA1160700	MKSAGEPLRKYSKL	100	Traes_4DS_51B33B672	Traes_4DS_51B33B672.1
	DHNAT1	1,4-dihydroxy-2-naphthoyl-CoA thioesterase 1 [Source:UniProtKB/Swiss-Prot;Acc:Q9SX65]	TRIAE_CS42_4AL_TGACv1_289040_AA0963940	MKSAGESLRKYSKL	100	Traes_4AL_C781BF843	Traes_4AL_C781BF843.1
	DHNAT1	1,4-dihydroxy-2-naphthoyl-CoA thioesterase 1 [Source:UniProtKB/Swiss-Prot;Acc:Q9SX65]	TRIAE_CS42_1AS_TGACv1_020869_AA0080260	MKIYEKGIKKYAKL	99.5	Traes_1AS_188F596C7	Traes_1AS_188F596C7.2
	DHNAT1	1,4-dihydroxy-2-naphthoyl-CoA thioesterase 1 [Source:UniProtKB/Swiss-Prot;Acc:Q9SX65]	TRIAE_CS42_1BS_TGACv1_050232_AA0169250	MKSYEKGIKKYAKL	99.6	Traes_1BS_AF5CD333E	Traes_1BS_AF5CD333E.1
	DHNAT1	1,4-dihydroxy-2-naphthoyl-CoA thioesterase 1 [Source:UniProtKB/Swiss-Prot;Acc:Q9SX65]	TRIAE_CS42_3B_TGACv1_223908_AA0789370	AAAATTTTTPTSKL	100	Traes_3B_7CBC374D0	Traes_3B_7CBC374D0.1
	DHNAT1	1,4-dihydroxy-2-naphthoyl-CoA thioesterase 1 [Source:UniProtKB/Swiss-Prot;Acc:Q9SX65]	TRIAE_CS42_4AL_TGACv1_291086_AA0992050	MKSAGESLRKYSKL	100	Traes_4AL_DAEB3EBA5	Traes_4AL_DAEB3EBA5.2
	DHNAT1	1,4-dihydroxy-2-naphthoyl-CoA thioesterase 1 [Source:UniProtKB/Swiss-Prot;Acc:Q9SX65]	TRIAE_CS42_3AS_TGACv1_211675_AA0692980	YAAAATTPTPTSKL	100	Traes_3AS_B4EF21AFE	Traes_3AS_B4EF21AFE.1
	DHNAT1	1,4-dihydroxy-2-naphthoyl-CoA thioesterase 1 [Source:UniProtKB/Swiss-Prot;Acc:Q9SX65]	TRIAE_CS42_4BS_TGACv1_328641_AA1091550	MKSAGESLRKYSKL	100	Traes_4BS_1A778C133	Traes_4BS_1A778C133.1
	DHNAT1	1,4-dihydroxy-2-naphthoyl-CoA thioesterase 1 [Source:UniProtKB/Swiss-Prot;Acc:Q9SX65]	TRIAE_CS42_5AS_TGACv1_393596_AA1274340	GAAPAPTTTATSKL	100	Traes_5AS_767685D44	Traes_5AS_767685D44.2
AT1G49670	NQR	ARP protein (REF) [Source:TAIR;Acc:AT1G49670]	TRIAE_CS42_5DL_TGACv1_436533_AA1461750	VCIDPAYSQTLAKL	100	Traes_5DL_9B33FEEAA	Traes_5DL_9B33FEEAA.1
	NQR	ARP protein (REF) [Source:TAIR;Acc:AT1G49670]	TRIAE_CS42_5BL_TGACv1_405848_AA1336340	VCMDPAYSQTLAKL	100	Traes_5BL_6835E9416	Traes_5BL_6835E9416.3
AT1G53850	PAE1	Proteasome subunit alpha type-5-A [Source:UniProtKB/Swiss-Prot;Acc:O81149]	TRIAE_CS42_5AS_TGACv1_393252_AA1270380	LYTPAEVEAVIARL	100	Traes_5AS_5C1DC882D	Traes_5AS_5C1DC882D.1
	PAE1	Proteasome subunit alpha type-5-A [Source:UniProtKB/Swiss-Prot;Acc:O81149]	TRIAE_CS42_4BS_TGACv1_330306_AA1107010	LYTPAEVEAVIARL	99.9	Traes_4BS_F8FD35831	Traes_4BS_F8FD35831.2
	PAE1	Proteasome subunit alpha type-5-A [Source:UniProtKB/Swiss-Prot;Acc:O81149]	TRIAE_CS42_4DL_TGACv1_343093_AA1129430	LYTPAEVEAVIARL	99.9	Traes_4DL_4FD3FC9A9	Traes_4DL_4FD3FC9A9.1
	PAE1	Proteasome subunit alpha type-5-A [Source:UniProtKB/Swiss-Prot;Acc:O81149]	TRIAE_CS42_5BS_TGACv1_423827_AA1383810	LYTPAEVEAVIARL	99.9	Traes_5BS_B04E9955D	Traes_5BS_B04E9955D.2
AT1G54340	ICDH	Peroxisomal isocitrate dehydrogenase [NADP] [Source:UniProtKB/Swiss-Prot;Acc:Q9SLK0]	TRIAE_CS42_3DS_TGACv1_271913_AA0910770	AEELRTRLSAKSKL	100	Traes_3DS_AB85A8D36	Traes_3DS_AB85A8D36.1
	ICDH	Peroxisomal isocitrate dehydrogenase [NADP] [Source:UniProtKB/Swiss-Prot;Acc:Q9SLK0]	TRIAE_CS42_3B_TGACv1_220917_AA0723640	AEELRTRLSAKSKL	100	Traes_3B_F77D290CD	Traes_3B_F77D290CD.2
	ICDH	Peroxisomal isocitrate dehydrogenase [NADP] [Source:UniProtKB/Swiss-Prot;Acc:Q9SLK0]	TRIAE_CS42_3AS_TGACv1_213008_AA0704720	AEELRTRLSAKSKL	100	Traes_3AS_BF0DE4B3D	Traes_3AS_BF0DE4B3D.1
AT1G55320	AAE18	Probable acyl-activating enzyme 18, peroxisomal [Source:UniProtKB/Swiss-Prot;Acc:Q84P17]	TRIAE_CS42_7DS_TGACv1_622577_AA2042080	RDQLKQELANRSKL	99.3	Traes_7DS_2D73415A8	Traes_7DS_2D73415A8.1
	AAE18	Probable acyl-activating enzyme 18, peroxisomal [Source:UniProtKB/Swiss-Prot;Acc:Q84P17]	TRIAE_CS42_5DL_TGACv1_435269_AA1448090	RDQLKQELANRSKL	99.3	Traes_5DL_831BD5039	Traes_5DL_831BD5039.1
	AAE18	Probable acyl-activating enzyme 18, peroxisomal [Source:UniProtKB/Swiss-Prot;Acc:Q84P17]	TRIAE_CS42_5BL_TGACv1_405553_AA1330130	RDQLKQELANRSKL	99.3	Traes_5BL_DAE1BD995	Traes_5BL_DAE1BD995.2
	AAE18	Probable acyl-activating enzyme 18, peroxisomal [Source:UniProtKB/Swiss-Prot;Acc:Q84P17]	TRIAE_CS42_5AL_TGACv1_375371_AA1220590	RDQLKQELASRSKL	99.5	Traes_5AL_AC0A32629	Traes_5AL_AC0A32629.1
	AAE18	Probable acyl-activating enzyme 18, peroxisomal [Source:UniProtKB/Swiss-Prot;Acc:Q84P17]	TRIAE_CS42_7AS_TGACv1_570306_AA1833680	RDQLKQELANRSKL	99.3	Traes_7AS_5AC6B6A80	Traes_7AS_5AC6B6A80.1
	AAE18	Probable acyl-activating enzyme 18, peroxisomal [Source:UniProtKB/Swiss-Prot;Acc:Q84P17]	TRIAE_CS42_4AL_TGACv1_288241_AA0941930	RDQLKKELANRSKL	99.8	Traes_4AL_7212E8B41	Traes_4AL_7212E8B41.1
AT1G65520	ECI1	Enoyl-CoA delta isomerase 1, peroxisomal [Source:UniProtKB/Swiss-Prot;Acc:O04469]	TRIAE_CS42_3B_TGACv1_223981_AA0790530	DYGTEAAAAARPRL	98.1	Traes_3B_5962D8E60	Traes_3B_5962D8E60.1
AT1G65840	PAO4	Probable polyamine oxidase 4 [Source:UniProtKB/Swiss-Prot;Acc:Q8H191]	TRIAE_CS42_2DL_TGACv1_161475_AA0558760	EMTEVMVPLQISRL	100	Traes_2DL_E130D1E89	Traes_2DL_E130D1E89.2
	PAO4	Probable polyamine oxidase 4 [Source:UniProtKB/Swiss-Prot;Acc:Q8H191]	TRIAE_CS42_2AL_TGACv1_096158_AA0317510	EMTEVMVPLQISRL	100	Traes_2AL_E647C7D11	Traes_2AL_E647C7D11.3
	PAO4	Probable polyamine oxidase 4 [Source:UniProtKB/Swiss-Prot;Acc:Q8H191]	TRIAE_CS42_2BL_TGACv1_129799_AA0396430	EMAEVMVPLQISRL	100	Traes_2BL_ECCE1D4A8	Traes_2BL_ECCE1D4A8.1
	AAE20	Benzoate--CoA ligase, peroxisomal [Source:UniProtKB/Swiss-Prot;Acc:Q9SS01]	TRIAE_CS42_1BS_TGACv1_051155_AA0178190	DSRPGSALAGKARL	99.5	Traes_1BS_9E2358A6E	Traes_1BS_9E2358A6E.1
	AAE20	Benzoate--CoA ligase, peroxisomal [Source:UniProtKB/Swiss-Prot;Acc:Q9SS01]	TRIAE_CS42_5BL_TGACv1_404121_AA1284980	DPTRPATMTALSRL	100	Traes_5BL_EE25CD53E	Traes_5BL_EE25CD53E.1
AT1G66120	AAE11	Butyrate--CoA ligase AAE11, peroxisomal [Source:UniProtKB/Swiss-Prot;Acc:Q9C8D4]	TRIAE_CS42_2BL_TGACv1_129401_AA0382000	DTARNLVPLALSKL	100	Traes_2BL_73B07FA3B	Traes_2BL_73B07FA3B.1
	AAE11	Butyrate--CoA ligase AAE11, peroxisomal [Source:UniProtKB/Swiss-Prot;Acc:Q9C8D4]	TRIAE_CS42_5BL_TGACv1_405733_AA1334080	AVRSLVLPKATSRL	100	Traes_5BL_017315DC6	Traes_5BL_017315DC6.1
AT1G68010	HPR	Glycerate dehydrogenase HPR, peroxisomal [Source:UniProtKB/Swiss-Prot;Acc:Q9C9W5]	TRIAE_CS42_6AS_TGACv1_486107_AA1556800	IVNAKQXGLPSSKL	100	Traes_6AS_27483C00F	Traes_6AS_27483C00F.1
AT1G70580	GGAT2	Glutamate--glyoxylate aminotransferase 2 [Source:UniProtKB/Swiss-Prot;Acc:Q9S7E9]	TRIAE_CS42_2DL_TGACv1_158041_AA0507040	NDSFMEQYQDHSRL	100	Traes_2DL_7052882A8	Traes_2DL_7052882A8.1
	GGAT2	Glutamate--glyoxylate aminotransferase 2 [Source:UniProtKB/Swiss-Prot;Acc:Q9S7E9]	TRIAE_CS42_2AL_TGACv1_093165_AA0273840	NDSFMEQYQDHSRL	100	Traes_2AL_85FCE950B	Traes_2AL_85FCE950B.1
	GGAT2	Glutamate--glyoxylate aminotransferase 2 [Source:UniProtKB/Swiss-Prot;Acc:Q9S7E9]	TRIAE_CS42_2BL_TGACv1_129605_AA0390160	NDSFMEQYQNHSRL	100	Traes_2BL_964FC881C	Traes_2BL_964FC881C.1
AT1G73970		unknown protein; Has 34 Blast hits to 33 proteins in 15 species: Archae - 0; Bacteria - 0; Metazoa - 0; Fungi - 0; Plants - 32; Viruses - 0; Other Eukaryotes - 2 (source: NCBI BLink). [Source:TAIR;Acc:AT1G73970]	TRIAE_CS42_6BS_TGACv1_515075_AA1667050	GGVELSLNRTIARL	100	Traes_6BS_10187CD7F	Traes_6BS_10187CD7F.1
		unknown protein; Has 34 Blast hits to 33 proteins in 15 species: Archae - 0; Bacteria - 0; Metazoa - 0; Fungi - 0; Plants - 32; Viruses - 0; Other Eukaryotes - 2 (source: NCBI BLink). [Source:TAIR;Acc:AT1G73970]	TRIAE_CS42_6AS_TGACv1_485573_AA1547880	GGVELSLNRTIARL	100	Traes_6AS_551C0D112	Traes_6AS_551C0D112.2
AT2G06050	OPR3	12-oxophytodienoate reductase 3 [Source:UniProtKB/Swiss-Prot;Acc:Q9FUP0]	TRIAE_CS42_7BL_TGACv1_576937_AA1860490	YTDYPFLGKPKSRM	100	Traes_7BL_462ABF753	Traes_7BL_462ABF753.1
	OPR3	12-oxophytodienoate reductase 3 [Source:UniProtKB/Swiss-Prot;Acc:Q9FUP0]	TRIAE_CS42_7DL_TGACv1_605890_AA2008410	YTDYPFLGKPKARM	100	Traes_7DL_61B099A91	Traes_7DL_61B099A91.1
	OPR3	12-oxophytodienoate reductase 3 [Source:UniProtKB/Swiss-Prot;Acc:Q9FUP0]	TRIAE_CS42_7AL_TGACv1_560239_AA1801960	YTDYPFLGKPKSRM	100	Traes_7AL_4835DC1DE	Traes_7AL_4835DC1DE.1
AT2G13360	AGT1	Serine--glyoxylate aminotransferase [Source:UniProtKB/Swiss-Prot;Acc:Q56YA5]	TRIAE_CS42_7AS_TGACv1_570299_AA1833530	AYLSNSTPLIPSRI	100	Traes_7AS_089028EAD	Traes_7AS_089028EAD.1
AT2G26230		Uricase [Source:UniProtKB/Swiss-Prot;Acc:O04420]	TRIAE_CS42_3B_TGACv1_224491_AA0797170	GTIEATLSRANSKL	100	Traes_3B_C9D86384C	Traes_3B_C9D86384C.2
		Uricase [Source:UniProtKB/Swiss-Prot;Acc:O04420]	TRIAE_CS42_3DL_TGACv1_250245_AA0864940	GTIEATLSRANSKL	100	Traes_3DL_4EDC6E291	Traes_3DL_4EDC6E291.1
AT2G29590		Thioesterase superfamily protein [Source:TAIR;Acc:AT2G29590]	TRIAE_CS42_4BS_TGACv1_329082_AA1097740	PPPKPAATTHRSNL	99.2	Traes_4BS_D6EDC0DE1	Traes_4BS_D6EDC0DE1.1
		Thioesterase superfamily protein [Source:TAIR;Acc:AT2G29590]	TRIAE_CS42_4DS_TGACv1_361915_AA1174240	PLKPAATTGLKSNL	80.5	Traes_4DS_EDBD63FD5	Traes_4DS_EDBD63FD5.1
		Thioesterase superfamily protein [Source:TAIR;Acc:AT2G29590]	TRIAE_CS42_4BS_TGACv1_327919_AA1078690	PLKPAATTSLKSNL	91.4	Traes_4BS_C66F3A22A	Traes_4BS_C66F3A22A.1
		Thioesterase superfamily protein [Source:TAIR;Acc:AT2G29590]	TRIAE_CS42_4DS_TGACv1_361326_AA1165790	PPPKPAATTHRSNL	99.2	Traes_4DS_3DA2EEA14	Traes_4DS_3DA2EEA14.1
AT2G35690	ACX1.2	Putative peroxisomal acyl-coenzyme A oxidase 1.2 [Source:UniProtKB/Swiss-Prot;Acc:Q9ZQP2]	TRIAE_CS42_4AL_TGACv1_288271_AA0943050	LRPLLKQQLKLSRL	100	Traes_4AL_FAB289E82	Traes_4AL_FAB289E82.1
AT2G42490		Copper amine oxidase family protein [Source:TAIR;Acc:AT2G42490]	TRIAE_CS42_6AL_TGACv1_470873_AA1497400	ETPKDIQTELISKL	100	Traes_6AL_B5696E73D	Traes_6AL_B5696E73D.1
		Copper amine oxidase family protein [Source:TAIR;Acc:AT2G42490]	TRIAE_CS42_2DL_TGACv1_158668_AA0524180	SPKAIQNGALVSKL	100	Traes_2DL_1FF716E43	Traes_2DL_1FF716E43.2
		Copper amine oxidase family protein [Source:TAIR;Acc:AT2G42490]	TRIAE_CS42_6DL_TGACv1_526516_AA1686100	ETPKDIQTELISKL	100	Traes_6DL_270CADACF	Traes_6DL_270CADACF.2
		Copper amine oxidase family protein [Source:TAIR;Acc:AT2G42490]	TRIAE_CS42_2BL_TGACv1_132673_AA0439030	SPKAIQNGALVSKL	100	Traes_2BL_FD8F6184B	Traes_2BL_FD8F6184B.1
AT2G43020	PAO2	Probable polyamine oxidase 2 [Source:UniProtKB/Swiss-Prot;Acc:Q9SKX5]	TRIAE_CS42_2BL_TGACv1_131596_AA0429620	QTATVSVPLLISRL	100	Traes_2BL_DA615F345	Traes_2BL_DA615F345.2
AT3G06810	IBR3	Probable acyl-CoA dehydrogenase IBR3 [Source:UniProtKB/Swiss-Prot;Acc:Q8RWZ3]	TRIAE_CS42_2AS_TGACv1_113542_AA0357490	LGTIAKLELQRARM	100	Traes_2AS_1AB8E365C	Traes_2AS_1AB8E365C.1
	IBR3	Probable acyl-CoA dehydrogenase IBR3 [Source:UniProtKB/Swiss-Prot;Acc:Q8RWZ3]	TRIAE_CS42_2DS_TGACv1_177621_AA0581220	LGTIAKLELQRARL	100	Traes_2DS_863452C0F	Traes_2DS_863452C0F.1
	IBR3	Probable acyl-CoA dehydrogenase IBR3 [Source:UniProtKB/Swiss-Prot;Acc:Q8RWZ3]	TRIAE_CS42_2BS_TGACv1_146717_AA0471430	LGTIAKLELQRSRL	100	Traes_2BS_5EBC88E56	Traes_2BS_5EBC88E56.1
AT3G06860	MFP2	Peroxisomal fatty acid beta-oxidation multifunctional protein MFP2 [Source:UniProtKB/Swiss-Prot;Acc:Q9ZPI5]	TRIAE_CS42_1DS_TGACv1_080292_AA0245410	SATKTMNNQAKGKL	76.2	Traes_1DS_6CC1615EC	Traes_1DS_6CC1615EC.2
	MFP2	Peroxisomal fatty acid beta-oxidation multifunctional protein MFP2 [Source:UniProtKB/Swiss-Prot;Acc:Q9ZPI5]	TRIAE_CS42_1AL_TGACv1_000335_AA0009320	SLAATTADGTKSRL	100	Traes_1AL_792843F86	Traes_1AL_792843F86.1
	MFP2	Peroxisomal fatty acid beta-oxidation multifunctional protein MFP2 [Source:UniProtKB/Swiss-Prot;Acc:Q9ZPI5]	TRIAE_CS42_3DS_TGACv1_272448_AA0920810	PLSAPAASQVKSRL	100	Traes_3DS_6A96C249A	Traes_3DS_6A96C249A.3
	MFP2	Peroxisomal fatty acid beta-oxidation multifunctional protein MFP2 [Source:UniProtKB/Swiss-Prot;Acc:Q9ZPI5]	TRIAE_CS42_3B_TGACv1_222728_AA0769620	PLSAPAASQVKARL	100	Traes_3B_D6CE2B369	Traes_3B_D6CE2B369.1
	PYD4	Alanine--glyoxylate aminotransferase 2 homolog 3, mitochondrial [Source:UniProtKB/Swiss-Prot;Acc:Q9SR86]	TRIAE_CS42_4AS_TGACv1_307912_AA1024400	DFFVDVMDIALSKL	99.8	Traes_4AS_3004DDF90	Traes_4AS_3004DDF90.1
	PYD4	Alanine--glyoxylate aminotransferase 2 homolog 3, mitochondrial [Source:UniProtKB/Swiss-Prot;Acc:Q9SR86]	TRIAE_CS42_1DL_TGACv1_061085_AA0184600	DYMIEVMDIALSKL	100	Traes_1DL_A890AB24C	Traes_1DL_A890AB24C.2
	PYD4	Alanine--glyoxylate aminotransferase 2 homolog 3, mitochondrial [Source:UniProtKB/Swiss-Prot;Acc:Q9SR86]	TRIAE_CS42_4DL_TGACv1_342968_AA1126350	DFFVDVMDIALSKL	99.8	DFFVDVMDIALSKL	Traes_4DL_F6F93D1DF.2
	PYD4	Alanine--glyoxylate aminotransferase 2 homolog 3, mitochondrial [Source:UniProtKB/Swiss-Prot;Acc:Q9SR86]	TRIAE_CS42_1BL_TGACv1_030734_AA0099440	DFMIEVMDIALSKL	99.9	Traes_1BL_C6ACA137C	Traes_1BL_C6ACA137C.1
	PYD4	Alanine--glyoxylate aminotransferase 2 homolog 3, mitochondrial [Source:UniProtKB/Swiss-Prot;Acc:Q9SR86]	TRIAE_CS42_1AL_TGACv1_000399_AA0011160	DFMIEVMDIALSKL	99.9	Traes_1AL_1D8244B27	Traes_1AL_1D8244B27.1
	PYD4	Alanine--glyoxylate aminotransferase 2 homolog 3, mitochondrial [Source:UniProtKB/Swiss-Prot;Acc:Q9SR86]	TRIAE_CS42_4BL_TGACv1_320628_AA1045050	DFFVDVMDIALSKL	99.8	Traes_4BL_D3A9ED55E	Traes_4BL_D3A9ED55E.2
AT3G14290	PAE2	Proteasome subunit alpha type-5-B [Source:UniProtKB/Swiss-Prot;Acc:Q42134]	TRIAE_CS42_4AL_TGACv1_289007_AA0963320	LYTPSEVEAVISRL	100	Traes_4AL_8BCE46958	Traes_4AL_8BCE46958.1
AT3G14420	GLO1	Peroxisomal (S)-2-hydroxy-acid oxidase GLO1 [Source:UniProtKB/Swiss-Prot;Acc:Q9LRR9]	TRIAE_CS42_2BL_TGACv1_129567_AA0388910	VTEADKFGVMPSRL	100	Traes_2BL_FB766A312	Traes_2BL_FB766A312.2
	GLO1	Peroxisomal (S)-2-hydroxy-acid oxidase GLO1 [Source:UniProtKB/Swiss-Prot;Acc:Q9LRR9]	TRIAE_CS42_5AL_TGACv1_376721_AA1240350	FTEGDRLGRPLPRM	98.1	Traes_5AL_E4C37F0BC	Traes_5AL_E4C37F0BC.1
	GLO1	Peroxisomal (S)-2-hydroxy-acid oxidase GLO1 [Source:UniProtKB/Swiss-Prot;Acc:Q9LRR9]	TRIAE_CS42_2AL_TGACv1_092959_AA0268030	VTEADKFGVMPSRL	100	Traes_2AL_C51BB91CC	Traes_2AL_C51BB91CC.3
	GLO1	Peroxisomal (S)-2-hydroxy-acid oxidase GLO1 [Source:UniProtKB/Swiss-Prot;Acc:Q9LRR9]	TRIAE_CS42_5DL_TGACv1_434088_AA1428820	FTEGDRLGRPLPRM	98.1	Traes_5DL_EED5188AC	Traes_5DL_EED5188AC.2
	GLO1	Peroxisomal (S)-2-hydroxy-acid oxidase GLO1 [Source:UniProtKB/Swiss-Prot;Acc:Q9LRR9]	TRIAE_CS42_5BL_TGACv1_408001_AA1360910	FTEGDRLGRPLPRM	98.1	Traes_5BL_D70B77649	Traes_5BL_D70B77649.3
AT3G15290		3-hydroxyacyl-CoA dehydrogenase family protein [Source:TAIR;Acc:AT3G15290]	TRIAE_CS42_3B_TGACv1_222492_AA0765830	YRRNSSSVKPKSSL	99.6	Traes_3B_7F4924E42	Traes_3B_7F4924E42.1
		3-hydroxyacyl-CoA dehydrogenase family protein [Source:TAIR;Acc:AT3G15290]	TRIAE_CS42_3DL_TGACv1_253056_AA0893160	YGRSSSSVKPKSSL	99.9	Traes_3DL_A17930988	Traes_3DL_A17930988.1
AT3G16175		Thioesterase superfamily protein [Source:TAIR;Acc:AT3G16175]	TRIAE_CS42_3AS_TGACv1_212055_AA0697200	MTTSRPKGYQGSKL	99.9	Traes_3AS_6E07D44CE	Traes_3AS_6E07D44CE.2
		Thioesterase superfamily protein [Source:TAIR;Acc:AT3G16175]	TRIAE_CS42_3DS_TGACv1_271882_AA0910190	PAWPTKSNKSRSNL	99.9	Traes_3DS_7368DB1B8	Traes_3DS_7368DB1B8.1
		Thioesterase superfamily protein [Source:TAIR;Acc:AT3G16175]	TRIAE_CS42_3DS_TGACv1_271882_AA0910200	MTTSRPKGYQGSKL	99.9	Traes_3DS_D3DD82582	Traes_3DS_D3DD82582.1
		Thioesterase superfamily protein [Source:TAIR;Acc:AT3G16175]	TRIAE_CS42_3B_TGACv1_221583_AA0744930	PAWPTKSNKSRSSL	99.6	Traes_3B_DEBF77DCD	Traes_3B_DEBF77DCD.1
		Thioesterase superfamily protein [Source:TAIR;Acc:AT3G16175]	TRIAE_CS42_3AS_TGACv1_212055_AA0697190	PAWPTKSNKSRSKL	100	Traes_3AS_07B5A4CEB	Traes_3AS_07B5A4CEB.1
AT3G16910	AAE7	Acetate/butyrate--CoA ligase AAE7, peroxisomal [Source:UniProtKB/Swiss-Prot;Acc:Q8VZF1]	TRIAE_CS42_4AS_TGACv1_307572_AA1021530	AKAKELGPVKKSRM	100	Traes_4AS_48CB85C72	Traes_4AS_48CB85C72.1
	AAE7	Acetate/butyrate--CoA ligase AAE7, peroxisomal [Source:UniProtKB/Swiss-Prot;Acc:Q8VZF1]	TRIAE_CS42_4DL_TGACv1_342540_AA1116100	AKAKELGPVKKSRM	100	Traes_4DL_35887CCAD	Traes_4DL_35887CCAD.4
	AAE7	Acetate/butyrate--CoA ligase AAE7, peroxisomal [Source:UniProtKB/Swiss-Prot;Acc:Q8VZF1]	TRIAE_CS42_4BL_TGACv1_321737_AA1064840	AKAKELGPVKKSRM	100	Traes_4BL_9F2B03853	Traes_4BL_9F2B03853.1
	AAE7	Acetate/butyrate--CoA ligase AAE7, peroxisomal [Source:UniProtKB/Swiss-Prot;Acc:Q8VZF1]	TRIAE_CS42_4AS_TGACv1_307572_AA1021540	AKAKELGPVRKSRM	100	Traes_4AS_40BDA4CD0	Traes_4AS_40BDA4CD0.1
AT3G21720	ICL	Isocitrate lyase [Source:UniProtKB/Swiss-Prot;Acc:P28297]	TRIAE_CS42_2AS_TGACv1_113828_AA0361190	SESSSQHALAKSRM	100	Traes_2AS_76D816EE4	Traes_2AS_76D816EE4.1
	ICL	Isocitrate lyase [Source:UniProtKB/Swiss-Prot;Acc:P28297]	TRIAE_CS42_2BS_TGACv1_145994_AA0452210	SEGSSQHVLAKSRM	100	Traes_2BS_5E392919C	Traes_2BS_5E392919C.1
	ICL	Isocitrate lyase [Source:UniProtKB/Swiss-Prot;Acc:P28297]	TRIAE_CS42_2DS_TGACv1_177830_AA0585350	SESSSQHVLAKSRM	100	Traes_2DS_9721B4EA5	Traes_2DS_9721B4EA5.1
AT3G48170	ALDH10A9	Betaine aldehyde dehydrogenase 2, mitochondrial [Source:UniProtKB/Swiss-Prot;Acc:Q9STS1]	TRIAE_CS42_2AL_TGACv1_093116_AA0272350	KDELYGWYQRPSKL	98.9	Traes_2AL_5C9497802	Traes_2AL_5C9497802.1
	ALDH10A9	Betaine aldehyde dehydrogenase 2, mitochondrial [Source:UniProtKB/Swiss-Prot;Acc:Q9STS1]	TRIAE_CS42_2DL_TGACv1_158317_AA0515430	KDELYGWYQRPSKL	98.9	Traes_2DL_7399173C7	Traes_2DL_7399173C7.1
AT3G51840	ACX4	Acyl-coenzyme A oxidase 4, peroxisomal [Source:UniProtKB/Swiss-Prot;Acc:Q96329]	TRIAE_CS42_1DS_TGACv1_082018_AA0263600	IASFKPAAVAKSRL	100	Traes_1DS_5C7C282F6	Traes_1DS_5C7C282F6.1
	ACX4	Acyl-coenzyme A oxidase 4, peroxisomal [Source:UniProtKB/Swiss-Prot;Acc:Q96329]	TRIAE_CS42_1AS_TGACv1_019363_AA0065610	IASFKPAAVAKSRL	100	Traes_1AS_787535721	Traes_1AS_787535721.1
AT3G56460		GroES-like zinc-binding alcohol dehydrogenase family protein [Source:TAIR;Acc:AT3G56460]	TRIAE_CS42_6DL_TGACv1_526387_AA1681560	KVMIVMGSSAKSRL	100	Traes_6DL_21618BF83	Traes_6DL_21618BF83.1
AT3G57810		OTU domain-containing protein At3g57810 [Source:UniProtKB/Swiss-Prot;Acc:Q8LBZ4]	TRIAE_CS42_5AL_TGACv1_375602_AA1224410	ALHIPGNAEPRSRL	100	Traes_5AL_BDBFCA20F	Traes_5AL_BDBFCA20F.6
		OTU domain-containing protein At3g57810 [Source:UniProtKB/Swiss-Prot;Acc:Q8LBZ4]	TRIAE_CS42_5DL_TGACv1_434179_AA1431080	ALHIPGNSEPRSRL	100	Traes_5DL_202C5B429	Traes_5DL_202C5B429.2
AT3G59710		NAD(P)-binding Rossmann-fold superfamily protein [Source:TAIR;Acc:AT3G59710]	TRIAE_CS42_6DL_TGACv1_526304_AA1679060	MFFKWSTPQLYSKL	100	Traes_6DL_8F09F62F7	Traes_6DL_8F09F62F7.1
		NAD(P)-binding Rossmann-fold superfamily protein [Source:TAIR;Acc:AT3G59710]	TRIAE_CS42_2AL_TGACv1_094017_AA0291140	TFFKWRTPQLYSKL	100	Traes_2AL_4E05A50C2	Traes_2AL_4E05A50C2.1
		NAD(P)-binding Rossmann-fold superfamily protein [Source:TAIR;Acc:AT3G59710]	TRIAE_CS42_6AL_TGACv1_472100_AA1517740	KFFKWSTPQLYSKL	100	Traes_6AL_BACF84672	Traes_6AL_BACF84672.2
		NAD(P)-binding Rossmann-fold superfamily protein [Source:TAIR;Acc:AT3G59710]	TRIAE_CS42_2BL_TGACv1_130915_AA0419850	TFFKWRTPQLYSKL	100	Traes_2BL_046779FC5	Traes_2BL_046779FC5.1
		NAD(P)-binding Rossmann-fold superfamily protein [Source:TAIR;Acc:AT3G59710]	TRIAE_CS42_2DL_TGACv1_159768_AA0542470	TFFKWRTPQLYSKL	100	Traes_2DL_5A56BB8D6	Traes_2DL_5A56BB8D6.2
AT3G61200		Thioesterase superfamily protein [Source:TAIR;Acc:AT3G61200]	TRIAE_CS42_2BL_TGACv1_129365_AA0380520	TSRATFYIMPVASL	98.6	Traes_2BL_C987930A41	Traes_2BL_C987930A41.1
		Thioesterase superfamily protein [Source:TAIR;Acc:AT3G61200]	TRIAE_CS42_2DL_TGACv1_158276_AA0514460	TSRATFYIMPVASL	98.6	Traes_2DL_28BBFA0DB	Traes_2DL_28BBFA0DB.1
		Thioesterase superfamily protein [Source:TAIR;Acc:AT3G61200]	TRIAE_CS42_2AL_TGACv1_093136_AA0272950	TSRATFYIMPVASL	98.6	Traes_2AL_82D23D918	Traes_2AL_82D23D918.2
AT4G05160	4CLL7	4-coumarate--CoA ligase-like 7 [Source:UniProtKB/Swiss-Prot;Acc:Q9M0X9]	TRIAE_CS42_4DL_TGACv1_345039_AA1151210	LRRELIAQVRSSKL	100	Traes_4DL_CE24009DC	Traes_4DL_CE24009DC.1
AT4G05530	SDRA	Short-chain dehydrogenase/reductase SDRA [Source:UniProtKB/Swiss-Prot;Acc:Q9S9W2]	TRIAE_CS42_5DL_TGACv1_433443_AA1413280	AETIVVAGGTQSRL	100	Traes_5DL_683AE36C9	Traes_5DL_683AE36C9.1
	SDRA	Short-chain dehydrogenase/reductase SDRA [Source:UniProtKB/Swiss-Prot;Acc:Q9S9W2]	TRIAE_CS42_5AL_TGACv1_375748_AA1226550	AETIVVAGGTQSRL	100	Traes_5AL_51CCB66E9	Traes_5AL_51CCB66E9.1
	SDRA	Short-chain dehydrogenase/reductase SDRA [Source:UniProtKB/Swiss-Prot;Acc:Q9S9W2]	TRIAE_CS42_5BL_TGACv1_405197_AA1322040	AETIVVAGGTQSRL	100	Traes_5BL_14259A602	Traes_5BL_14259A602.1
AT4G16210	ECHIA	enoyl-CoA hydratase/isomerase A [Source:TAIR;Acc:AT4G16210]	TRIAE_CS42_4DL_TGACv1_343155_AA1130720	KFIQGRSSRAPSKL	100	Traes_4DL_102136B1E	Traes_4DL_102136B1E.1
	ECHIA	enoyl-CoA hydratase/isomerase A [Source:TAIR;Acc:AT4G16210]	TRIAE_CS42_4BL_TGACv1_320411_AA1038280	KFIQGRSSKAPSKL	100	Traes_4BL_A73168A98	Traes_4BL_A73168A98.1
	ECHIA	enoyl-CoA hydratase/isomerase A [Source:TAIR;Acc:AT4G16210]	TRIAE_CS42_4AS_TGACv1_309239_AA1030640	KFIQGRSSRAPSKL	100	Traes_4AS_54DE4BD86	Traes_4AS_54DE4BD86.1
AT4G18970		GDSL esterase/lipase At4g18970 [Source:UniProtKB/Swiss-Prot;Acc:Q93YW8]	TRIAE_CS42_3B_TGACv1_221001_AA0726430	SDVHPVDLQTLARL	100	Traes_3B_A131217A3	Traes_3B_A131217A3.1
		GDSL esterase/lipase At4g18970 [Source:UniProtKB/Swiss-Prot;Acc:Q93YW8]	TRIAE_CS42_1BL_TGACv1_030507_AA0092740	SDVHPVDLRTLARL	100	Traes_1BL_DE5AFB97A	Traes_1BL_DE5AFB97A.1
		GDSL esterase/lipase At4g18970 [Source:UniProtKB/Swiss-Prot;Acc:Q93YW8]	TRIAE_CS42_1DL_TGACv1_063857_AA0231280	SDVHPVDLRTLARL	100	Traes_1DL_867246F64	Traes_1DL_867246F64.1
		GDSL esterase/lipase At4g18970 [Source:UniProtKB/Swiss-Prot;Acc:Q93YW8]	TRIAE_CS42_1AL_TGACv1_003952_AA0052010	SDVHPVDLRTLASL	52.6	Traes_1AL_189671A74	Traes_1AL_189671A74.1
AT4G19010	4CLL6	4-coumarate--CoA ligase-like 6 [Source:UniProtKB/Swiss-Prot;Acc:Q84P24]	TRIAE_CS42_1DL_TGACv1_062818_AA0220420	AASRSDHTKPSSRL	100	Traes_1DL_B390265A2	Traes_1DL_B390265A2.1
	4CLL6	4-coumarate--CoA ligase-like 6 [Source:UniProtKB/Swiss-Prot;Acc:Q84P24]	TRIAE_CS42_1AL_TGACv1_000553_AA0014570	AASRSDHTKPSARL	100	Traes_1AL_1A9810B01	Traes_1AL_1A9810B01.1
AT4G21490	NDB3	External alternative NAD(P)H-ubiquinone oxidoreductase B3, mitochondrial [Source:UniProtKB/Swiss-Prot;Acc:F4JJJ3]	TRIAE_CS42_7AL_TGACv1_558715_AA1795670	WTRRFIFGRDSSRI	99.8	Traes_7AL_F07513A02	Traes_7AL_F07513A02.2
	NDB3	External alternative NAD(P)H-ubiquinone oxidoreductase B3, mitochondrial [Source:UniProtKB/Swiss-Prot;Acc:F4JJJ3]	TRIAE_CS42_3AL_TGACv1_194811_AA0639940	WGRRFLFGRDSSSL	96.7	Traes_3AL_599DA5365	Traes_3AL_599DA5365.3
	NDB3	External alternative NAD(P)H-ubiquinone oxidoreductase B3, mitochondrial [Source:UniProtKB/Swiss-Prot;Acc:F4JJJ3]	TRIAE_CS42_7BL_TGACv1_580130_AA1912180	WTRRFIFGRDSSRI	99.8	Traes_7BL_DE8A82B94	Traes_7BL_DE8A82B94.1
	NDB3	External alternative NAD(P)H-ubiquinone oxidoreductase B3, mitochondrial [Source:UniProtKB/Swiss-Prot;Acc:F4JJJ3]	TRIAE_CS42_3B_TGACv1_221627_AA0746230	WGRRFFFGRDSSSL	99	Traes_3B_9FA95C4B9	Traes_3B_9FA95C4B9.1
AT4G29010	AIM1	Peroxisomal fatty acid beta-oxidation multifunctional protein AIM1 [Source:UniProtKB/Swiss-Prot;Acc:Q9ZPI6]	TRIAE_CS42_6DS_TGACv1_542620_AA1725520	APKTAQQAPTRSRM	100	Traes_6DS_C972C6A71	Traes_6DS_C972C6A71.2
	AIM1	Peroxisomal fatty acid beta-oxidation multifunctional protein AIM1 [Source:UniProtKB/Swiss-Prot;Acc:Q9ZPI6]	TRIAE_CS42_3AS_TGACv1_210989_AA0682640	APRTAHQASTRSRM	100	Traes_3AS_AA474B823	Traes_3AS_AA474B823.1
	AIM1	Peroxisomal fatty acid beta-oxidation multifunctional protein AIM1 [Source:UniProtKB/Swiss-Prot;Acc:Q9ZPI6]	TRIAE_CS42_6AS_TGACv1_486535_AA1562360	APKTAQQAPTRSRM	100	Traes_6AS_982D1FE34	Traes_6AS_982D1FE34.2
	AIM1	Peroxisomal fatty acid beta-oxidation multifunctional protein AIM1 [Source:UniProtKB/Swiss-Prot;Acc:Q9ZPI6]	TRIAE_CS42_3B_TGACv1_223692_AA0785740	APRTAHQASTRSRM	100	Traes_3B_FD67A7B67	Traes_3B_FD67A7B67.2
AT5G03860	MLS	Malate synthase [Source:UniProtKB/Swiss-Prot;Acc:Q9LZC3]	TRIAE_CS42_2DL_TGACv1_159430_AA0538200	LIVVHHPRGAASKL	100	Traes_2DL_0AB0ABFD5	Traes_2DL_0AB0ABFD5.2
	MLS	Malate synthase [Source:UniProtKB/Swiss-Prot;Acc:Q9LZC3]	TRIAE_CS42_2BL_TGACv1_131053_AA0421820	LIVVHHPRGTPSKL	100	Traes_2BL_4AA60700A	Traes_2BL_4AA60700A.1
	MLS	Malate synthase [Source:UniProtKB/Swiss-Prot;Acc:Q9LZC3]	TRIAE_CS42_2AL_TGACv1_096810_AA0321480	LIVVHHPRGTPSKL	100	Traes_2AL_BE5540B1E	Traes_2AL_BE5540B1E.1
AT5G11910		alpha/beta-Hydrolases superfamily protein [Source:TAIR;Acc:AT5G11910]	TRIAE_CS42_1BL_TGACv1_030382_AA0088740	KPRPRKSSSLRPKL	99.7	Traes_1BL_F20F9ABF4	Traes_1BL_F20F9ABF4.2
AT5G16370	AAE5	Probable acyl-activating enzyme 5, peroxisomal [Source:UniProtKB/Swiss-Prot;Acc:Q9FFE6]	TRIAE_CS42_2AL_TGACv1_095975_AA0316330	GPTRRGVSTTTSKM	99.9	Traes_2AL_40D982CC8	Traes_2AL_40D982CC8.1
	AAE5	Probable acyl-activating enzyme 5, peroxisomal [Source:UniProtKB/Swiss-Prot;Acc:Q9FFE6]	TRIAE_CS42_2BL_TGACv1_131655_AA0430270	GPTRRGVSTTTSKM	99.9	Traes_2BL_3EB1B6A74	Traes_2BL_3EB1B6A74.1
	AAE5	Probable acyl-activating enzyme 5, peroxisomal [Source:UniProtKB/Swiss-Prot;Acc:Q9FFE6]	TRIAE_CS42_2DL_TGACv1_157961_AA0503820	RCSVRHGNGQRVRL	73.3	Traes_2DL_89267A3BB	Traes_2DL_89267A3BB.1
AT5G23050	AAE17	Probable acyl-activating enzyme 17, peroxisomal [Source:UniProtKB/Swiss-Prot;Acc:F4KBF3]	TRIAE_CS42_5AL_TGACv1_376402_AA1236390	VLRKEFTQAKHSKI	99.5	Traes_5AL_DD1665D87	Traes_5AL_DD1665D87.3
	AAE17	Probable acyl-activating enzyme 17, peroxisomal [Source:UniProtKB/Swiss-Prot;Acc:F4KBF3]	TRIAE_CS42_5DL_TGACv1_434300_AA1433450	VLRKEFTQAKHSKI	99.5	Traes_5DL_20877B6EA	Traes_5DL_20877B6EA.1
AT5G23395	MIA40	Cox19-like CHCH family protein [Source:TAIR;Acc:AT5G23395]	TRIAE_CS42_2DL_TGACv1_158260_AA0513890	VRAPAWSRESKPKL	64.8	Traes_2DL_B7E406AD6	Traes_2DL_B7E406AD6.1
AT5G27600	LACS7	Long chain acyl-CoA synthetase 7, peroxisomal [Source:UniProtKB/Swiss-Prot;Acc:Q8LKS5]	TRIAE_CS42_4BS_TGACv1_328964_AA1096220	YAQLLDAESAKPKL	100	Traes_4BS_4AB1E803F	Traes_4BS_4AB1E803F.1
	LACS7	Long chain acyl-CoA synthetase 7, peroxisomal [Source:UniProtKB/Swiss-Prot;Acc:Q8LKS5]	TRIAE_CS42_4DS_TGACv1_361977_AA1175140	YAQLLDAESARPKL	100	Traes_4DS_F24FED64E	Traes_4DS_F24FED64E.1
	LACS7	Long chain acyl-CoA synthetase 7, peroxisomal [Source:UniProtKB/Swiss-Prot;Acc:Q8LKS5]	TRIAE_CS42_4AL_TGACv1_289382_AA0969920	YAQLLDAESAKPKL	100	Traes_4AL_5DE165102	Traes_4AL_5DE165102.1
AT5G37670	HSP15.7	15.7 kDa heat shock protein, peroxisomal [Source:UniProtKB/Swiss-Prot;Acc:Q9FHQ3]	TRIAE_CS42_7AS_TGACv1_570182_AA1831770	ARPRTRPIAVSSKL	100	Traes_7AS_040F849A5	Traes_7AS_040F849A5.1
AT5G42890	ATSCP2	sterol carrier protein 2 [Source:TAIR;Acc:AT5G42890]	TRIAE_CS42_6AL_TGACv1_471208_AA1504690	QKFTPDIFPKPSKL	100	Traes_6AL_852EA2EE1	Traes_6AL_852EA2EE1.2
	ATSCP2	sterol carrier protein 2 [Source:TAIR;Acc:AT5G42890]	TRIAE_CS42_6DL_TGACv1_526359_AA1680370	QKFTPDIFPKPSKL	100	Traes_6DL_5C12D3124	Traes_6DL_5C12D3124.1
AT5G43280	ATDCI1	delta(3,5),delta(2,4)-dienoyl-CoA isomerase 1 [Source:TAIR;Acc:AT5G43280]	TRIAE_CS42_3B_TGACv1_221246_AA0734910	KAFMEKRKPVFSKL	100	Traes_3B_85D1018D4	Traes_3B_85D1018D4.2
	ATDCI1	delta(3,5),delta(2,4)-dienoyl-CoA isomerase 1 [Source:TAIR;Acc:AT5G43280]	TRIAE_CS42_3AL_TGACv1_193655_AA0616600	KAFMEKRKPVFSKL	100	Traes_3AL_04ECCFE4A	Traes_3AL_04ECCFE4A.1
	ATDCI1	delta(3,5),delta(2,4)-dienoyl-CoA isomerase 1 [Source:TAIR;Acc:AT5G43280]	TRIAE_CS42_3DL_TGACv1_251730_AA0884340	KAFMEKRKPVFSKL	100	Traes_3DL_4A881B797	Traes_3DL_4A881B797.1
AT5G44250		Protein of unknown function DUF829, transmembrane 53 [Source:TAIR;Acc:AT5G44250]	TRIAE_CS42_7AS_TGACv1_569709_AA1822280	GPFNPIKYLRRSRL	100	Traes_7AS_4D32958AC	Traes_7AS_4D32958AC.2
		Protein of unknown function DUF829, transmembrane 53 [Source:TAIR;Acc:AT5G44250]	TRIAE_CS42_5DL_TGACv1_434081_AA1428540	GTSNATKCIRRSRL	100	Traes_5DL_FF25C03661	Traes_5DL_FF25C03661.3
		Protein of unknown function DUF829, transmembrane 53 [Source:TAIR;Acc:AT5G44250]	TRIAE_CS42_5BL_TGACv1_405776_AA1335090	GTSNPTKCIRRSRL	100	Traes_5BL_06C275F6A	Traes_5BL_06C275F6A.1
		Protein of unknown function DUF829, transmembrane 53 [Source:TAIR;Acc:AT5G44250]	TRIAE_CS42_7DS_TGACv1_623934_AA2057600	GPFNPIKYLRRSRL	100	Traes_7DS_87FFCC0E3	Traes_7DS_87FFCC0E3.1
AT5G65940	CHY1	3-hydroxyisobutyryl-CoA hydrolase 1 [Source:UniProtKB/Swiss-Prot;Acc:Q9LKJ1]	TRIAE_CS42_1DL_TGACv1_062095_AA0208690	PTRSSHGRRIVPKL	100	Traes_1DL_18AD66E3B	Traes_1DL_18AD66E3B.2
AT1G04290		Thioesterase superfamily protein [Source:TAIR;Acc:AT1G04290]	TRIAE_CS42_5DL_TGACv1_433766_AA1421610	GRHTKYLANVSSKL	100	Traes_5DL_2D96C2BFD	Traes_5DL_2D96C2BFD.1
		Thioesterase superfamily protein [Source:TAIR;Acc:AT1G04290]	TRIAE_CS42_5BS_TGACv1_423402_AA1376170	QARYSKYLGASSKL	99.9	Traes_5BS_AECDFEAC7	Traes_5BS_AECDFEAC7.1
		Thioesterase superfamily protein [Source:TAIR;Acc:AT1G04290]	TRIAE_CS42_5DS_TGACv1_456665_AA1475860	QARYSKYLGASSKL	99.9	Traes_5DS_87D9614EF	Traes_5DS_87D9614EF.1
		Thioesterase superfamily protein [Source:TAIR;Acc:AT1G04290]	TRIAE_CS42_5AS_TGACv1_393459_AA1272710	QARYSKYLGASSKL	99.9	Traes_5AS_D244CAC4B	Traes_5AS_D244CAC4B.1
		Thioesterase superfamily protein [Source:TAIR;Acc:AT1G04290]	TRIAE_CS42_5AL_TGACv1_378088_AA1251140	GRHTKYLANVSSKL	100	Traes_5AL_2F5D59D02	Traes_5AL_2F5D59D02.2
		Thioesterase superfamily protein [Source:TAIR;Acc:AT1G04290]	TRIAE_CS42_5BL_TGACv1_405555_AA1330170	GRHTKYLANVSSKL	100	Traes_5BL_64F4A84B3	Traes_5BL_64F4A84B3.2
AT4G14430	ECI2	Enoyl-CoA delta isomerase 2, peroxisomal [Source:UniProtKB/Swiss-Prot;Acc:O23299]	TRIAE_CS42_3B_TGACv1_222236_AA0760390	KDHGAEAAAARPRL	99.6	Traes_3B_9F099E1C6	Traes_3B_9F099E1C6.1
	ECI2	Enoyl-CoA delta isomerase 2, peroxisomal [Source:UniProtKB/Swiss-Prot;Acc:O23299]	TRIAE_CS42_1AL_TGACv1_000906_AA0021550	ESDEEKSRHFASRL	100	Traes_1AL_43A95C11E	Traes_1AL_43A95C11E.1
AT4G24550	AP4M	AP-4 complex subunit mu [Source:UniProtKB/Swiss-Prot;Acc:Q9SB50]	TRIAE_CS42_2DS_TGACv1_178239_AA0593290	VRYVTQANSYVARL	99.7	Traes_2DS_C0B1BCD8A	Traes_2DS_C0B1BCD8A.1
	AP4M	AP-4 complex subunit mu [Source:UniProtKB/Swiss-Prot;Acc:Q9SB50]	TRIAE_CS42_2AS_TGACv1_113445_AA0356120	VRYVTQANSYVARL	99.7	Traes_2AS_15B9A044C	Traes_2AS_15B9A044C.1
AT5G04620	ATBIOF	biotin F [Source:TAIR;Acc:AT5G04620]	TRIAE_CS42_1BL_TGACv1_031767_AA0120290	LSPWLPTCASASRL	100	Traes_1BL_D4C3EE5DD	Traes_1BL_D4C3EE5DD.1
	ATBIOF	biotin F [Source:TAIR;Acc:AT5G04620]	TRIAE_CS42_1AL_TGACv1_001205_AA0026910	EGHSEQSYVAASKL	100	Traes_1AL_8A2F48E0A	Traes_1AL_8A2F48E0A.1
	ATBIOF	biotin F [Source:TAIR;Acc:AT5G04620]	TRIAE_CS42_1BL_TGACv1_031332_AA0111790	EGHSEQSYVAASKL	100	Traes_1BL_0BF7D21D4	Traes_1BL_0BF7D21D4.1
	ATBIOF	biotin F [Source:TAIR;Acc:AT5G04620]	TRIAE_CS42_3B_TGACv1_220673_AA0714830	AQHAEQGCASVSRL	100	Traes_3B_7C61CFD9D	Traes_3B_7C61CFD9D.1
	ATBIOF	biotin F [Source:TAIR;Acc:AT5G04620]	TRIAE_CS42_1DL_TGACv1_061933_AA0205800	EGHAEQSYVVASKL	100	Traes_1DL_CE5DCD02D	Traes_1DL_CE5DCD02D.2
AT5G11210	ATGLR2.5	glutamate receptor 2.5 [Source:TAIR;Acc:AT5G11210]	TRIAE_CS42_5DL_TGACv1_433492_AA1414620	KLEAAYIPLLRRKL	99.1	Traes_5DL_0C71C2881	Traes_5DL_0C71C2881.1
AT5G38120	4CLL8	4-coumarate--CoA ligase-like 8 [Source:UniProtKB/Swiss-Prot;Acc:Q84P26]	TRIAE_CS42_4DL_TGACv1_344702_AA1149090	ILRKDLIKLATSKL	100	Traes_4DL_BAA3F5089	Traes_4DL_BAA3F5089.1
	4CLL8	4-coumarate--CoA ligase-like 8 [Source:UniProtKB/Swiss-Prot;Acc:Q84P26]	TRIAE_CS42_4BL_TGACv1_321553_AA1062210	ILRKDLIKLATSKL	100	Traes_4BL_C4C4076B7	Traes_4BL_C4C4076B7.1
AT5G41210	GSTT1	Glutathione S-transferase T1 [Source:UniProtKB/Swiss-Prot;Acc:Q9ZRT5]	TRIAE_CS42_7BS_TGACv1_592267_AA1934690	IFKLKARLNPVSKL	99.7	Traes_7BS_07D7DA59D	Traes_7BS_07D7DA59D.1
	GSTT1	Glutathione S-transferase T1 [Source:UniProtKB/Swiss-Prot;Acc:Q9ZRT5]	TRIAE_CS42_5DL_TGACv1_434332_AA1434010	FKLKARLNPAASKL	100	Traes_5DL_63F6E8668	Traes_5DL_63F6E8668.1
	GSTT1	Glutathione S-transferase T1 [Source:UniProtKB/Swiss-Prot;Acc:Q9ZRT5]	TRIAE_CS42_5BL_TGACv1_405825_AA1335900	IFKLKARLNPASKL	99.9	Traes_5BL_B013EB81C	Traes_5BL_B013EB81C.1
AT1G20620	CAT	CATALASE	TRIAE_CS42_7BL_TGACv1_576925_AA1860110			Traes_7BL_7A3B8A199	Traes_7BL_7A3B8A199.1
AT1G20630	CAT	CATALASE	TRIAE_CS42_7AL_TGACv1_556567_AA1765730			Traes_7AL_F80BC8414	Traes_7AL_F80BC8414.1
AT4G35090	CAT	CATALASE	TRIAE_CS42_7DL_TGACv1_602975_AA1973160			Traes_7DL_44F6042FE	Traes_7DL_44F6042FE.1

## Sheet: Table S4
Supplementary Table 4. List of Arabidopsis antioxidant gene homologues in Physcomitrella patens.
Enzyme Name	Sympol	AGI	SubaCon location	Php gene ID	localization_Plant-mPLoc	P value
CATALASE	CAT1	AT1G20630	peroxisome	Pp3s42_330V3.1	Peroxisome.	2.3e-140
				Pp3c13_20000V3.1	Peroxisome	3.4e-83
				Pp3c18_13590V3.1	Peroxisome	2e-66
				Pp3c19_6540V3.1	Peroxisome.	9.9e-43
	CAT2	AT4G35090	peroxisome	Pp3c22_11690V3.1	Peroxisome	7.5e-80
				Pp3c5_1060V3.1	Peroxisome.	6.1e-79
				Pp3c18_14590V3.1	Peroxisome	1.5e-68
	CAT3	AT1G20620	peroxisome	Pp3c5_1060V3.1	Peroxisome	3.6e-79
Ascorbate Peroxidase	ATAPX1	AT1G07890	cytosol	Pp3c20_2050V3.1	Peroxisome.	2.4e-17
				Pp3c20_2100V3.1	Peroxisome	2.4e-17
	APX3	AT4G35000	peroxisome	Pp3c1_26270V3.1	Peroxisome	1.6e-38
	APX4	AT4G09010	plastid	Pp3c2_15430V3.1	Cytoplasm	1.6e-16
				Pp3c1_18860V3.1	Chloroplast. Cytoplasm. Peroxisome.	1.2e-32
	APX6	AT4G32320	cytosol	Pp3c17_7560V3.1	Cytoplasm	8.3e-19
	TAPX	AT1G77490.1	plastid	Pp3s42_140V3.1	Cytoplasm	9.2e-07
				Pp3c1_40650V3.1	Chloroplast. Mitochondrion.	9.9e-128
monodehydroascorbate reductase	MDAR1	AT3G52880	peroxisome	Pp3c2_8410V3.1	Cytoplasm	1.9e-60
				Pp3c9_450V3.1	Cytoplasm	1.7e-55
				Pp3c15_710V3.1	Cytoplasm	1.7e-55
	MDAR4	AT3G27820	peroxisome, plastid	Pp3c14_26470V3.1	Chloroplast	4.7e-68
Glutathione reductase	ATGR1	AT3G24170	peroxisome	Pp3c5_16850V3.1	Chloroplast. Cytoplasm.	1.7e-20
	ATGR2	AT3G54660	plastid	Pp3c4_17890V3.1	Chloroplast. Cytoplasm. Mitochondrion.	8.3e-33
6-phosphogluconate dehydrogenase	PGD2	AT3G02360.2	peroxisome	Pp3c3_17080V3.1	Cytoplasm	2e-42
				Pp3c4_22990V3.1	Chloroplast	5.1e-46
				Pp3c9_24310V3.1	failed to be predicted	0
	PGD2	AT3G02360.1	peroxisome	Pp3c12_10460V3.1	Cytoplasm	1.5e-144
	HYD1	AT4G20930.1	mito	Pp3c13_21630V3.1	Cytoplasm	2.7e-12
		AT4G29120.1	mito	Pp3c15_23960V3.1	failed to be predicted	5.6e-06
				Pp3c4_24300V3.1	Cell membrane. Chloroplast. Mitochondrion.	3.6e-07
ISOCITRATE DEHYDROGENASE	ICDH1	AT4G35260.1	mito	Pp3c8_18310V3.1	Mitochondrion	1.7e-78
				Pp3c20_2020V3.1	Mitochondrion	4.1e-77
				Pp3c24_19500V3.1	Mitochondrion	1.9e-78
	ICDH5	AT5G03290.1	mito	Pp3c9_4370V3.1	Chloroplast. Mitochondrion.	1.3e-53
				Pp3c9_16040V3.1	Chloroplast. Mitochondrion.	1.3e-53
				Pp3c15_3920V3.1	Chloroplast. Mitochondrion.	1.2e-52
	ICDH6	AT1G65930.1	cytosol	Pp3c10_2540V3.1	Chloroplast. Cytoplasm. Mitochondrion.	1.1e-37
		AT5G14590.1	mito	Pp3c20_22810V3.1	Chloroplast. Cytoplasm. Mitochondrion. Peroxisome.	2.3e-22
				Pp3c23_14310V3.1	Chloroplast	7.8e-14
6-Phosphogluconolactonase		AT3G49360.1	vacuole	Pp3s34_420V3.1	failed to be predicted	1.8e-06
		AT5G24400.1	plastid, peroxisome	Pp3c2_37930V3.1	Chloroplast	5.4e-38
				Pp3c24_17310V3.1	Chloroplast. Mitochondrion. Nucleus.	1.3e-17
GLUTATHIONE PEROXIDASE	GPX6	AT4G11600	mito	Pp3c5_13660V3.1	Chloroplast	5.6e-59
				Pp3c17_13420V3.1	Chloroplast. Mitochondrion.	2.2e-71
	GPX7	AT4G31870.1	plastid	Pp3c4_27460V3.1	Chloroplast. Mitochondrion.	8.2e-36
L-ascorbate oxidase		AT5G21100	extracell	Pp3c16_8470V3.1	Cell membrane.	2.1e-86
DEHYDROASCORBATE REDUCTASE 2	DHAR1	AT1G19570	peroxisome	Pp3c20_23200V3.1	Cytoplasm	4e-07
	DHAR2	AT1G75270	cytosol	Pp3c22_5470V3.1	Chloroplast	1.6e-20
				Pp3c4_26900V3.1	Chloroplast. Cytoplasm.	6.7e-19
				Pp3c15_21480V3.1	Chloroplast.	3.6e-08

## Sheet: Table S5
Supplementary Table 5. List of Arabidopsis antioxidant gene homologues in wheat
Enzyme Name	AGI	Gene name	Triticum aestivum gene stable ID (biomart)	% identity	Treas synonym	Treas Transcript	description
Ascorbate Peroxidase	AT1G07890	APX1	TRIAE_CS42_4BL_TGACv1_320270_AA1033310	78	Traes_4BL_FBE8A057A	Traes_4BL_FBE8A057A.1	L-ascorbate peroxidase / Ascorbic acid peroxidase
		APX1	TRIAE_CS42_2BS_TGACv1_146384_AA0464000	79.6	Traes_2BS_2453C5E6B	Traes_2BS_2453C5E6B.2	L-ASCORBATE PEROXIDASE 2, CYTOSOLIC
		APX1	TRIAE_CS42_4AS_TGACv1_307333_AA1019630	69.6	Traes_4AS_9EEABCE1C	Traes_4AS_9EEABCE1C.1	L-ascorbate peroxidase / Ascorbic acid peroxidase
		APX1	TRIAE_CS42_U_TGACv1_641465_AA2095890	77.6
		APX1	TRIAE_CS42_4DL_TGACv1_342793_AA1122380	77.6	Traes_4DL_8CE055F15	Traes_4DL_8CE055F15.1	L-ascorbate peroxidase / Ascorbic acid peroxidase
		APX1	TRIAE_CS42_2DS_TGACv1_179678_AA0608540	78.8	Traes_2DS_5AA2EEDB7	Traes_2DS_5AA2EEDB7.2	L-ASCORBATE PEROXIDASE 2, CYTOSOLIC
Ascorbate Peroxidase	AT1G77490.1	APXT	TRIAE_CS42_6BL_TGACv1_499717_AA1589930	65.0235	Traes_6BL_83DE6DC09	Traes_6BL_83DE6DC09.1	L-ascorbate peroxidase / Ascorbic acid peroxidase
		APXT	TRIAE_CS42_5DL_TGACv1_433012_AA1398100	53.0516	Traes_5DL_690A481C7	Traes_5DL_690A481C7.1	L-ascorbate peroxidase / Ascorbic acid peroxidase
		APXT	TRIAE_CS42_U_TGACv1_642188_AA2112960	53.9906
		APXT	TRIAE_CS42_2AL_TGACv1_095116_AA0307060	55.8685	Traes_2AL_0EFC246E7	Traes_2AL_0EFC246E7.1	L-ascorbate peroxidase / Ascorbic acid peroxidase
		APXT	TRIAE_CS42_2DL_TGACv1_158409_AA0517920	55.6338	Traes_2DL_59D310517	Traes_2DL_59D310517.2	L-ascorbate peroxidase / Ascorbic acid peroxidase
		APXT	TRIAE_CS42_6AL_TGACv1_470886_AA1497540	64.7887	Traes_6AL_80FD46553	Traes_6AL_80FD46553.1	L-ascorbate peroxidase / Ascorbic acid peroxidase
		APXT	TRIAE_CS42_6DL_TGACv1_526775_AA1691860	64.554	Traes_6DL_2A99B8CDC	Traes_6DL_2A99B8CDC.1	L-ascorbate peroxidase / Ascorbic acid peroxidase
		APXT	TRIAE_CS42_5AS_TGACv1_392962_AA1266880	52.8169	Traes_5AS_3AFCAA6AC	Traes_5AS_3AFCAA6AC.1	L-ascorbate peroxidase / Ascorbic acid peroxidase
		APXT	TRIAE_CS42_2BL_TGACv1_130399_AA0410390	55.6338	Traes_2BL_C8F030038	Traes_2BL_C8F030038.2	L-ascorbate peroxidase / Ascorbic acid peroxidase
Ascorbate Peroxidase	AT4G09010	TL29	TRIAE_CS42_2BL_TGACv1_130632_AA0415000	59.5989	Traes_2BL_E3222439E	Traes_2BL_E3222439E.1	THYLAKOID LUMENAL 29 KDA PROTEIN, CHLOROPLASTIC
		TL29	TRIAE_CS42_2AL_TGACv1_093910_AA0289210	53.2951	Traes_2AL_7EABAC855	Traes_2AL_7EABAC855.1	THYLAKOID LUMENAL 29 KDA PROTEIN, CHLOROPLASTIC
		TL29	TRIAE_CS42_2DL_TGACv1_158490_AA0520050	59.8854	Traes_2DL_AFBB29E25	Traes_2DL_AFBB29E25.1	THYLAKOID LUMENAL 29 KDA PROTEIN, CHLOROPLASTIC
Ascorbate Peroxidase	AT4G32320	APX6	TRIAE_CS42_7DS_TGACv1_622248_AA2036300	49.5441	Traes_7DS_F64FA7C37	Traes_7DS_F64FA7C37.1	L-ASCORBATE PEROXIDASE 6-RELATED
		APX6	TRIAE_CS42_7AS_TGACv1_569272_AA1812160	49.5441	Traes_7AS_34C289BBE	Traes_7AS_34C289BBE.1
		APX6	TRIAE_CS42_7BS_TGACv1_592882_AA1945690	49.5441	Traes_7BS_984D5C4A3	Traes_7BS_984D5C4A3.1	L-ASCORBATE PEROXIDASE 6-RELATED
Ascorbate Peroxidase	AT4G35970.1	APX5	TRIAE_CS42_7AS_TGACv1_569494_AA1817480	65.9498	Traes_2AS_2B95E681C	Traes_2AS_2B95E681C.	L-ASCORBATE PEROXIDASE 6-RELATED
		APX5	TRIAE_CS42_7DS_TGACv1_624295_AA2060370	65.9498	Traes_7DS_F0152FC36	Traes_7DS_F0152FC36.1	L-ASCORBATE PEROXIDASE 6-RELATED
		APX5	TRIAE_CS42_7BS_TGACv1_593978_AA1955430	65.5914	Traes_7BS_3878BF050	Traes_7BS_3878BF050.1	L-ASCORBATE PEROXIDASE 6-RELATED
6-phosphogluconate dehydrogenase	AT1G64190.1		TRIAE_CS42_1BL_TGACv1_031793_AA0120640	76.1807	Traes_1BL_917AB0D4B	Traes_1BL_917AB0D4B.1	Phosphogluconate dehydrogenase (NADP(+)-dependent, decarboxylating) / Phosphogluconic acid dehydrogenase
			TRIAE_CS42_1DL_TGACv1_063674_AA0229740	63.039	Traes_1DL_B4E0DFCC9	Traes_1DL_B4E0DFCC9.1	Phosphogluconate dehydrogenase (NADP(+)-dependent, decarboxylating) / Phosphogluconic acid dehydrogenase
			TRIAE_CS42_1AL_TGACv1_001598_AA0032730	59.7536	Traes_1AL_F1BBE97D5	Traes_1AL_F1BBE97D5.1	Phosphogluconate dehydrogenase (NADP(+)-dependent, decarboxylating) / Phosphogluconic acid dehydrogenase
6-phosphogluconate dehydrogenase	AT1G71180.1		TRIAE_CS42_1DL_TGACv1_064760_AA0235630	50.6289
			TRIAE_CS42_U_TGACv1_641277_AA2090420	50.9434
			TRIAE_CS42_1BL_TGACv1_033291_AA0138500	50.9434
			TRIAE_CS42_2AS_TGACv1_112793_AA0345320	49.6855	Traes_2AS_7B226C0D4	Traes_2AS_7B226C0D4.1	2-hydroxy-3-oxopropionate reductase / Tartronate semialdehyde reductase
			TRIAE_CS42_2DS_TGACv1_177401_AA0575740	51.5723
6-phosphogluconate dehydrogenase	AT4G20930.1		TRIAE_CS42_7DL_TGACv1_602761_AA1967670	60.2305	Traes_7DL_E47632812	Traes_7DL_E47632812.2	NADP oxidoreductase coenzyme F420-dependent (F420_oxidored) // NAD-binding of NADP-dependent 3-hydroxyisobutyrate dehydrogenase (NAD_binding_11)
			TRIAE_CS42_7BL_TGACv1_578394_AA1894090	61.0951	Traes_7BL_D5D98306F	Traes_7BL_D5D98306F.2	NADP oxidoreductase coenzyme F420-dependent (F420_oxidored) // NAD-binding of NADP-dependent 3-hydroxyisobutyrate dehydrogenase (NAD_binding_11)
			TRIAE_CS42_7AL_TGACv1_559789_AA1800790	60.2305	Traes_7AL_EA2848B17	Traes_7AL_EA2848B17.1	NADP oxidoreductase coenzyme F420-dependent (F420_oxidored) // NAD-binding of NADP-dependent 3-hydroxyisobutyrate dehydrogenase (NAD_binding_11)
6-phosphogluconate dehydrogenase	AT4G29120.1		TRIAE_CS42_3B_TGACv1_223760_AA0786780	62.2754	Traes_3B_E79B0B6AA	Traes_3B_E79B0B6AA.2
			TRIAE_CS42_3DL_TGACv1_251159_AA0878170	62.2754	Traes_3DL_E3B38D142	Traes_3DL_E3B38D142.1	Phosphogluconate dehydrogenase (NADP(+)-dependent, decarboxylating) / Phosphogluconic acid dehydrogenase
			TRIAE_CS42_3AL_TGACv1_195115_AA0644970	62.2754	Traes_3AL_DE8B8B3A5	Traes_3AL_DE8B8B3A5.1	Phosphogluconate dehydrogenase (NADP(+)-dependent, decarboxylating) / Phosphogluconic acid dehydrogenase
6-Phosphogluconolactonase	AT5G24400.1	EMB2024	TRIAE_CS42_7DS_TGACv1_622033_AA2031340	48.9231	Traes_7DS_16B2E2B00	Traes_7DS_16B2E2B00.1	6-PHOSPHOGLUCONOLACTONASE
		EMB2024	TRIAE_CS42_5BL_TGACv1_405530_AA1329550	48.6154	Traes_5BL_BF98F80FD	Traes_5BL_BF98F80FD.2	6-PHOSPHOGLUCONOLACTONASE
		EMB2024	TRIAE_CS42_7AS_TGACv1_569658_AA1821250	48.9231	Traes_7AS_6F7314B66	Traes_7AS_6F7314B66.1	6-PHOSPHOGLUCONOLACTONASE
		EMB2024	TRIAE_CS42_5DL_TGACv1_434818_AA1442110	48.6154	Traes_5DL_1B675EB8F	Traes_5DL_1B675EB8F.1	6-PHOSPHOGLUCONOLACTONASE
6-Phosphogluconolactonase	AT1G13700.1	PGL1	TRIAE_CS42_2DS_TGACv1_177259_AA0570970	35.4478
		PGL1	TRIAE_CS42_2AS_TGACv1_113417_AA0355730	57.8358	Traes_2AS_BA3589B63	Traes_2AS_BA3589B63.1	6-PHOSPHOGLUCONOLACTONASE
		PGL1	TRIAE_CS42_2BS_TGACv1_146252_AA0460450	57.8358	Traes_2BS_A5292DE10	Traes_2BS_A5292DE10.2	6-PHOSPHOGLUCONOLACTONASE
		PGL1	TRIAE_CS42_2DS_TGACv1_177259_AA0570980	57.8358	Traes_2DS_6B74702B8	Traes_2DS_6B74702B8.1	6-PHOSPHOGLUCONOLACTONASE
DEHYDROASCORBATE REDUCTASE 2	AT1G19570	DHAR1	TRIAE_CS42_1AS_TGACv1_019083_AA0060250	65.7277	Traes_1AS_A053EC112	Traes_1AS_A053EC112.1	GLUTATHIONE S-TRANSFERASE DHAR3, CHLOROPLASTIC
DEHYDROASCORBATE REDUCTASE 2	AT1G75270	DHAR2	TRIAE_CS42_1BS_TGACv1_051062_AA0177560	70.4225	Traes_1BS_F226DF9B4	Traes_1BS_F226DF9B4.1	GLUTATHIONE S-TRANSFERASE DHAR3, CHLOROPLASTIC
		DHAR2	TRIAE_CS42_1DS_TGACv1_080640_AA0251420	70.4225	Traes_1DS_6F774865F	Traes_1DS_6F774865F.2	GLUTATHIONE S-TRANSFERASE DHAR3, CHLOROPLASTIC
ISOCITRATE DEHYDROGENASE	AT1G32480.1	IDH-IV	TRIAE_CS42_2BL_TGACv1_132202_AA0435990	64.9533	Traes_2BL_99D8E10C4	Traes_2BL_99D8E10C4.2	ISOCITRATE DEHYDROGENASE [NAD] REGULATORY SUBUNIT 2, MITOCHONDRIAL-RELATED
		IDH-IV	TRIAE_CS42_6AL_TGACv1_471687_AA1512900	66.3551	Traes_6AL_1571A073E	Traes_6AL_1571A073E.1	ISOCITRATE DEHYDROGENASE [NAD] REGULATORY SUBUNIT 2, MITOCHONDRIAL-RELATED
		IDH-IV	TRIAE_CS42_6BL_TGACv1_500178_AA1600610	28.0374	Traes_6BL_2D2978AFB	Traes_6BL_2D2978AFB.1	ISOCITRATE DEHYDROGENASE [NAD] REGULATORY SUBUNIT 2, MITOCHONDRIAL-RELATED
		IDH-IV	TRIAE_CS42_6DL_TGACv1_528105_AA1711600	51.8692	Traes_6DL_DC91E760F	Traes_6DL_DC91E760F.1	ISOCITRATE DEHYDROGENASE [NAD] REGULATORY SUBUNIT 2, MITOCHONDRIAL-RELATED
		IDH-IV	TRIAE_CS42_2DL_TGACv1_158240_AA0513300	64.9533	Traes_2DL_5DC29CA02	Traes_2DL_5DC29CA02.1	Isocitrate dehydrogenase (NAD(+)) / Nicotinamide adenine dinucleotide isocitrate dehydrogenase
		IDH-IV	TRIAE_CS42_2AL_TGACv1_093025_AA0269750	64.9533	Traes_2AL_F215A8C60	Traes_2AL_F215A8C60.2	Isocitrate dehydrogenase (NAD(+)) / Nicotinamide adenine dinucleotide isocitrate dehydrogenase
ISOCITRATE DEHYDROGENASE	AT1G54340.1	ICDH	TRIAE_CS42_3DS_TGACv1_271913_AA0910770	81.25	Traes_3DS_AB85A8D36	Traes_3DS_AB85A8D36.1	Isocitrate dehydrogenase (NAD(+)) / Nicotinamide adenine dinucleotide isocitrate dehydrogenase
		ICDH	TRIAE_CS42_3B_TGACv1_220917_AA0723640	81.25	Traes_3B_F77D290CD	Traes_3B_F77D290CD.2	NADP-SPECIFIC ISOCITRATE DEHYDROGENASE
		ICDH	TRIAE_CS42_3AS_TGACv1_213008_AA0704720	81.4904	Traes_3AS_BF0DE4B3D	Traes_3AS_BF0DE4B3D.1	NADP-SPECIFIC ISOCITRATE DEHYDROGENASE
ISOCITRATE DEHYDROGENASE	AT5G03290.1	IDH5	TRIAE_CS42_2BL_TGACv1_129393_AA0381560	78.3422	Traes_2BL_B64F61BB8	Traes_2BL_B64F61BB8.1	Isocitrate dehydrogenase (NAD(+)) / Nicotinamide adenine dinucleotide isocitrate dehydrogenase
		IDH5	TRIAE_CS42_2AL_TGACv1_093946_AA0289880	78.3422	Traes_2AL_30692AE33	Traes_2AL_30692AE33.1	Isocitrate dehydrogenase (NAD(+)) / Nicotinamide adenine dinucleotide isocitrate dehydrogenase
		IDH5	TRIAE_CS42_6AL_TGACv1_471483_AA1509530	79.6791	Traes_6AL_01EDC34DB	Traes_6AL_01EDC34DB.1	3-isopropylmalate dehydrogenase / IMDH
		IDH5	TRIAE_CS42_6DL_TGACv1_528252_AA1712830	79.6791	Traes_6DL_5781B284A	Traes_6DL_5781B284A.1	Isocitrate dehydrogenase (NAD(+)) / Nicotinamide adenine dinucleotide isocitrate dehydrogenase
		IDH5	TRIAE_CS42_6BL_TGACv1_499916_AA1594720	80.2139	Traes_6BL_09F719397	Traes_6BL_09F719397.1	Isocitrate dehydrogenase (NAD(+)) / Nicotinamide adenine dinucleotide isocitrate dehydrogenase
ISOCITRATE DEHYDROGENASE	AT5G14590.1	T15N1_80	TRIAE_CS42_2DL_TGACv1_159084_AA0532060	72.1649	Traes_2DL_434374F62	Traes_2DL_434374F62.1	ISOCITRATE DEHYDROGENASE [NADP], CHLOROPLASTIC/MITOCHONDRIAL
		T15N1_80	TRIAE_CS42_2BL_TGACv1_129772_AA0395390	72.5773	Traes_2BL_CEC7F2D7B	Traes_2BL_CEC7F2D7B.1	ISOCITRATE DEHYDROGENASE [NADP], CHLOROPLASTIC/MITOCHONDRIAL
		T15N1_80	TRIAE_CS42_2AL_TGACv1_094054_AA0291710	72.7835	Traes_2AL_837353248	Traes_2AL_837353248.1	ISOCITRATE DEHYDROGENASE [NADP], CHLOROPLASTIC/MITOCHONDRIAL
monodehydroascorbate reductase	AT1G63940.2	MDAR6	TRIAE_CS42_7BL_TGACv1_581111_AA1916500	27.3834	Traes_7BL_A7120C76A	Traes_7BL_A7120C76A.1	MONODEHYDROASCORBATE REDUCTASE, CHLOROPLASTIC
		MDAR6	TRIAE_CS42_U_TGACv1_642723_AA2122250	68.7627
		MDAR6	TRIAE_CS42_7AL_TGACv1_556324_AA1760960	68.5598	Traes_7AL_570C9BD7F	Traes_7AL_570C9BD7F.1	MONODEHYDROASCORBATE REDUCTASE, CHLOROPLASTIC
monodehydroascorbate reductase	AT3G27820	ATMDAR4	TRIAE_CS42_6BL_TGACv1_499432_AA1582470	61.0656	Traes_6BL_A72F03DBC	Traes_6BL_A72F03DBC.2	MONODEHYDROASCORBATE REDUCTASE, CHLOROPLASTIC
		ATMDAR4	TRIAE_CS42_6DL_TGACv1_526828_AA1692800	60.6557	Traes_6DL_6BEE08BFB	Traes_6DL_6BEE08BFB.1	DISULFIDE OXIDOREDUCTASE
		ATMDAR4	TRIAE_CS42_6DL_TGACv1_526828_AA1692810	68.2377	Traes_6DL_A956420EA	Traes_6DL_A956420EA.2	MONODEHYDROASCORBATE REDUCTASE, CYTOPLASMIC ISOFORM 2-RELATED
		ATMDAR4	TRIAE_CS42_6AL_TGACv1_471762_AA1513920	68.2377	Traes_6AL_AC7635E23	Traes_6AL_AC7635E23.3	MONODEHYDROASCORBATE REDUCTASE, CYTOPLASMIC ISOFORM 2-RELATED
monodehydroascorbate reductase	AT3G52880	ATMDAR1	TRIAE_CS42_7DS_TGACv1_622150_AA2033940	68.8841	Traes_7DS_5BC7069B8	Traes_7DS_5BC7069B8.2	DISULFIDE OXIDOREDUCTASE
		ATMDAR1	TRIAE_CS42_4BS_TGACv1_329408_AA1100960	70.8155	Traes_4BS_875AC09D2	Traes_4BS_875AC09D2.1	MONODEHYDROASCORBATE REDUCTASE, CYTOPLASMIC ISOFORM 1-RELATED
		ATMDAR1	TRIAE_CS42_4AL_TGACv1_289606_AA0973980	70.3863	Traes_4AL_C6ADF44E1	Traes_4AL_C6ADF44E1.1	MONODEHYDROASCORBATE REDUCTASE, CYTOPLASMIC ISOFORM 1-RELATED
		ATMDAR1	TRIAE_CS42_7AS_TGACv1_569696_AA1822040	68.6695	Traes_7AS_6EE0C96F1	Traes_7AS_6EE0C96F1.1	DISULFIDE OXIDOREDUCTASE
		ATMDAR1	TRIAE_CS42_4DS_TGACv1_360999_AA1158060	71.03	Traes_4DS_83BA620C6	Traes_4DS_83BA620C6.1	MONODEHYDROASCORBATE REDUCTASE, CYTOPLASMIC ISOFORM 1-RELATED
		ATMDAR1	TRIAE_CS42_7BS_TGACv1_592828_AA1944800	68.6695	Traes_7BS_34D944335	Traes_7BS_34D944335.1	Oxidoreductase
GLUTATHIONE PEROXIDASE	AT2G25080.1	GPX1	TRIAE_CS42_7AS_TGACv1_569782_AA1824030	62.7119	Traes_7AS_634102ABF	Traes_7AS_634102ABF.1	Phospholipid-hydroperoxide glutathione peroxidase / Peroxidation-inhibiting protein
		GPX1	TRIAE_CS42_7DS_TGACv1_622143_AA2033760	62.7119	Traes_7DS_546D3927E	Traes_7DS_546D3927E.2	Phospholipid-hydroperoxide glutathione peroxidase / Peroxidation-inhibiting protein
		GPX1	TRIAE_CS42_7BS_TGACv1_593328_AA1950530	59.7458	Traes_7BS_8F739045B	Traes_7BS_8F739045B.1	Phospholipid-hydroperoxide glutathione peroxidase / Peroxidation-inhibiting protein
GLUTATHIONE PEROXIDASE	AT2G48150.1	GPX4	TRIAE_CS42_4AS_TGACv1_306489_AA1008990	74.1176	Traes_4BS_DEACD7F0B	Traes_4BS_DEACD7F0B.2	GLUTATHIONE PEROXIDASE 4-RELATED
		GPX4	TRIAE_CS42_U_TGACv1_641855_AA2105830	75.2941
GLUTATHIONE PEROXIDASE	AT1G63460.1	GPX8	TRIAE_CS42_2AL_TGACv1_094743_AA0302410	65.2695	Traes_2AL_9E2B4D4AD	Traes_2AL_9E2B4D4AD.2	GLUTATHIONE PEROXIDASE
		GPX8	TRIAE_CS42_2BL_TGACv1_130949_AA0420440	65.8683	Traes_2BL_432C191B71	Traes_2BL_432C191B71.1	C2 CALCIUM/LIPID-BINDING PLANT PHOSPHORIBOSYLTRANSFERASE FAMILY PROTEIN
		GPX8	TRIAE_CS42_6BL_TGACv1_499891_AA1594130	44.9102	Traes_6BL_8360C77EF	Traes_6BL_8360C77EF.2	Phospholipid-hydroperoxide glutathione peroxidase / Peroxidation-inhibiting protein
		GPX8	TRIAE_CS42_2DL_TGACv1_157956_AA0503330	65.8683	Traes_2DL_D5CCFB79D	Traes_2DL_D5CCFB79D.1	GLUTATHIONE PEROXIDASE
		GPX8	TRIAE_CS42_U_TGACv1_641028_AA2082690	62.2754
		GPX8	TRIAE_CS42_6DL_TGACv1_526629_AA1688510	62.2754	Traes_6DL_F16253948	Traes_6DL_F16253948.1	GLUTATHIONE PEROXIDASE
Glutathione reductase	AT3G24170	ATGR1	TRIAE_CS42_6BL_TGACv1_500983_AA1612200	56.1122	Traes_6BL_3DE1356B2	Traes_6BL_3DE1356B2.1	Glutathione-disulfide reductase / NADPH:oxidized-glutathione oxidoreductase
		ATGR1	TRIAE_CS42_2DS_TGACv1_177510_AA0579130	15.2305	Traes_2DS_93A843927	Traes_2DS_93A843927.1	GLUTATHIONE REDUCTASE, CHLOROPLASTIC
		ATGR1	TRIAE_CS42_6AL_TGACv1_471081_AA1502320	70.9419	Traes_6AL_541B0B87B	Traes_6AL_541B0B87B.1	Glutathione-disulfide reductase / NADPH:oxidized-glutathione oxidoreductase
		ATGR1	TRIAE_CS42_6DL_TGACv1_530084_AA1719300	15.2305	Traes_6DL_710F6519F	Traes_6DL_710F6519F.1	GLUTATHIONE REDUCTASE, CHLOROPLASTIC
		ATGR1	TRIAE_CS42_6DL_TGACv1_526737_AA1691050	70.7415	Traes_6DL_FF2824756	Traes_6DL_FF2824756.1	Glutathione-disulfide reductase / NADPH:oxidized-glutathione oxidoreductase
		ATGR1	TRIAE_CS42_6BL_TGACv1_500983_AA1612210	71.1423	Traes_6BL_B9A04B60D	Traes_6BL_B9A04B60D.2	Glutathione-disulfide reductase / NADPH:oxidized-glutathione oxidoreductase
Glutathione reductase	AT3G54660	EMB2360	TRIAE_CS42_4BL_TGACv1_321849_AA1066190	70.0885	Traes_4BL_9BA5AB82C	Traes_4BL_9BA5AB82C.1	GLUTATHIONE REDUCTASE, CHLOROPLASTIC
		EMB2360	TRIAE_CS42_4AS_TGACv1_307100_AA1016930	69.5575	Traes_4AS_519B67360	Traes_4AS_519B67360.1	GLUTATHIONE REDUCTASE, CHLOROPLASTIC
		EMB2360	TRIAE_CS42_4DL_TGACv1_344390_AA1146810	69.9115	Traes_4DL_5A9B01657	Traes_4DL_5A9B01657.1	GLUTATHIONE REDUCTASE, CHLOROPLASTIC
L-ascorbate oxidase	AT5G21100		TRIAE_CS42_7DL_TGACv1_603380_AA1982290	59.3368	Traes_7DL_6874E0AF7	Traes_7DL_6874E0AF7.1	ASCORBATE OXIDASE-LIKE PROTEIN-RELATED
			TRIAE_CS42_7BL_TGACv1_576949_AA1860950	58.8133
			TRIAE_CS42_7AL_TGACv1_559314_AA1799100	58.9878	Traes_7AL_BFCA8542E	Traes_7AL_BFCA8542E.1	ASCORBATE OXIDASE-LIKE PROTEIN-RELATED
CATALASE	AT1G20620	CAT	TRIAE_CS42_7BL_TGACv1_576925_AA1860110	100	Traes_7BL_7A3B8A199	Traes_7BL_7A3B8A199.1	CATALASE
		CAT	TRIAE_CS42_7AL_TGACv1_556567_AA1765730	100	Traes_7AL_F80BC8414	Traes_7AL_F80BC8414.1	CATALASE
		CAT	TRIAE_CS42_7DL_TGACv1_602975_AA1973160	100	Traes_7DL_44F6042FE	Traes_7DL_44F6042FE.1	CATALASE

## Sheet: Table S6
Supplementary Table 6 List of P.patens differentially regulated genes under ABA, mannitol and dehydration
Gene group	PTS1						Antioxidant Enzymes						PEX
Condition(s)	No. of gene	Transcript	Gene Name	FC_ABA	FC_Deh	FC_Man	No. of gene	Transcript	Gene Name	FC_ABA	FC_Deh	FC_Man	No. of gene		Transcript	Gene Name	FC_ABA	FC_Deh	FC_Man
ABA_FC>2 dehd_FC>2 man_FC>2	9	Pp3c1_12140V3.1	AAE 17	4.26	6.14	2.38	5	Pp3c18_13590V3.1	Catalase1	80.04	55.26	21.36	3		Pp3c8_16550V3.1	PEX3B	2.75	1.95	2.64
		Pp3c14_14330V3.1	CAO	3.46	2.68	2.96		Pp3c19_6540V3.1	Catalase2	1220.85	226.02	38.46			Pp3c20_5170V3.1	PEX3B	2.41	2.38	2.69
		Pp3c17_5710V3.1	CAO	7.89	3.02	4.17		Pp3c4_17890V3.1	glutathione reductase	4.09	3.32	2.39			Pp3c3_15780V3.1	PpPEX11-6	3.81	3.61	2.1
		Pp3c26_11730V3.1	4CL1	4.12	2.18	3.05		Pp3c20_22810V3.1	Isocitrate/isopropylmalate dehydrogenase family protein	4.7	3.75	2.09
		Pp3c23_900V3.1	ECHIa	10.92	4.38	1.92		Pp3c15_21480V3.1	dehydroascorbate reductase 2	2501.07	295.82	31.49
		Pp3c2_5490V3.1	Hypothetical protein	6.4	2.84	2.28
		Pp3c7_2440V3..1	ICL	46.95	18.07	8.58
		Pp3c7_2470V3.1	ICL	60.05	22.39	11.34
		Pp3c20_22510V3.1	MS	7.02	22.66	2.69
ABA_FC>2 dehd_FC>2	4	Pp3c1_580V3.1	AIM1	4.58	2.37	1.66	3	Pp3c13_20000V3.1	Catalase1	70.47	11.35	-1.08	1		Pp3c2_11370V3.1	PpPEX11-5	3.23	2.29	-1.05
		Pp3c16_3210V3.1	AtDCI1	2.57	1.95	1.43		Pp3c9_450V3.1	*monodehydroascorbate reductase 1	3.93	1.98	1.5
		Pp3c10_360V3.1	Hydroxymethylglutaryl-CoA lyase -related	2.17	2.78	1.66		Pp3c17_13420V3.1	glutathione peroxidase 6	2.29	2.83	1.82
		Pp3c9_450V3.1	MDAR1	3.93	1.98	1.5
ABA_FC>2 man_FC>2	7	(2) Pp3c14_14860V3.1	ACX1,5	5.18	1.86	2.42	2	Pp3c5_16850V3.1	glutathione-disulfide reductase	2.85	1.37	2.64	0
		Pp3c8_15180V3.1	CAO	3.35	0	11.02
		Pp3c22_4180V3.1	IBR3	1.98	1.02	1.96
		Pp3c2_30960V3.1	OTU-like cysteine protease	2.17	1.34	2.74
		Pp3c23_13630V3.1	SDRb/DECR	2.34	1.63	3.4
		Pp3c10_3810V3.1	OSB-CoA synthetase	2.28	1.31	3.21
dehd_FC>2 man_FC>2	2	Pp3c1_24350V3.1	AGT1	0	6.15	2.28	2	Pp3c4_23580V3.1	L-ascorbate oxidase	-2.09	2.73	2.59	0
		Pp3c21_12100V3.1	AGT1	1.77	2.57	2.24		Pp3c16_8470V3.1	L-ascorbate oxidase	-1.19	2.55	1.97
ABA_FC>2	11	Pp3c11_25890V3.1	BSMDR	2.07	1.67	1.25	0						2		Pp3c19_20730V3.1	PpPEX11-1	1.94	1.57	1.67
		Pp3c10_6410V3.1	LEA protein	2.36	1.22	1.45									Pp3c9_20380V3.1	PEX14	1.91	1.09	1.35
		Pp3c10_11280V3.1	NAD dehydrogenase	2.1	-1.29	-1.13
		Pp3c1_9620V3.1	OPCL1	3.9	-2.38	-35.97
		Pp3c2_37930V3.1	6-phosphogluconolactonase	2.33	1.27	1.01
		Pp3c9_8100V3.1	AtPAO2	3.68	1.74	1.64
		Pp3c9_8130V3.1	AtPAO3	3.67	1.74	1.63
		Pp3c14_15560V3.1	Uricase	2.01	1.42	1.71
		Pp3c25_5770V3.1	Cargo transport protein EMP24	2.1	-1.08	1.18
		Pp3c23_10310V3.1	Epoxide hydrolase 3 (EH3)	2.57	1.65	-1
		Pp3c14_12290V3.1	NAD(P)H Dehydrogenase B2 (NDB2); disulfide oxidoreductase	2.85	1.51	1.1
dehd_FC>2	1	Pp3c9_5710V3.1	3-Hydroxyisobutyryl-coenzyme A hydrolase (CHY1)	1.63	2.37	1.35	1	Pp3c3_17080V3.1	6-phosphogluconate dehydrogenase family protein	1.51	2.2	-1.1	0
man_FC>2	13	Pp3c25_700V3.1	Alanine aminotransferase(Glutamate-glyoxylate aminotransferase, GGT2)	-1.44	-2.3	2.08	6	Pp3c22_11690V3.1	Catalase2	1.63	1.34	2.99	6		Pp3c24_12050V3.1	PEX3A	1.51	1.48	2.56
		Pp3c5_10250V3.1	Alanine aminotransferase(Glutamate-glyoxylate aminotransferase, GGT2)	1.06	-1.42	2.71		Pp3c1_18860V3.1	ascorbate peroxidase 4	1.27	-1.76	2.23			Pp3c26_5580V3.	PEX4	1.39	1.4	2.49
		Pp3c16_6730V3.1	Alanine aminotransferase(Glutamate-glyoxylate aminotransferase, GGT2)	-1.35	-1.35	2.12		Pp3c1_18860V3.1	ascorbate peroxidase 4	1.13	-2.03	2.08			Pp3c14_5170V3.1	PEX5	1.31	1.01	2.01
		Pp3c18_8240V3.1	Alanine-glyoxylate aminotransfease (AGT1)	-1.08	-2.09	3.48		Pp3c17_7560V3.1	ascorbate peroxidase 6	1.44	1.03	2.23			Pp3c13_19650V3.1	PEX10	1.77	1.88	2.34
		Pp3c24_15320V3.1	Copper amine oxidase, put.	-1.09	-2.1	5.56		Pp3c4_22990V3.1	6-phosphogluconate dehydrogenase family protein	1.42	1.05	2.25			Pp3c26_4230V3.1	PpPEX11-3	-2.01	-1.16	2.86
		Pp3c20_5880V3.1	Copper amine oxidase, put.	1.8	1.57	2.57		Pp3c22_5470V3.1	dehydroascorbate reductase 2	1.41	-1.13	2			Pp3c20_6130V3.1	PEX16	1.25	1.59	2.27
		(2) Pp3c19_3840V3.1	Glycolate oxidase 2 (GOX2)/ GOX3	1.46	1.14	2.46
		Pp3c19_20080V3.1	Hydroxypyruvate Reductase	1.08	1.11	4.03
		Pp3c2_20510V3.1	Peroxisomal fatty acid beta-oxidation multifunctional protein AIM1	1.07	-1.57	2.54
		Pp3c3_11300V3.1	OTU-like cysteine protease family protein	1.79	-1.29	1.96
		Pp3c13_8540V3.1	OTU-like cysteine protease family protein	-1.33	-1.29	2.03
		Pp3c13_15690V3.1	HAL2-like (AHL), ATAHL (3'-phosphoadenosine-5'-phosphate (PAP) phosphatase)	-1.32	-1.78	2.29
* Monodehydroascorbate are considered as PTS1

## Sheet: Table S7
Supplementary Table 7 Microarray-based expression data for Arabidopsis genes of putative PTS1 proteins under ABA treatment, GSE65739
Known and predicted proteins carrying a major PTS1:
Annotation	AGI locus	fc		p	296
Acyl-activating enzyme 11, short-chain acyl-CoA synthetase; AAE11	At1g66120	0		>=2 fc	34
Acyl-activating enzyme 12, medium-chain acyl-CoA synthetase; AAE12	At1g65890	2.45393
Acyl-activating enzyme 17 (AAE 17)	At5g23050	2.21048		<=-2	0
Acyl-activating enzyme 18 (AAE18)	At1g55320	1.61828
Acyl-activating enzyme 5 (AAE 5)	At5g16370	1.44337
Acyl-CoA activating enzyme (AAE), put.	At1g65880	0.38427
Acyl-CoA activating enzyme 7 (AAE7/ACN1)	At3g16910	1.15046
Acyl-CoA oxidase 1 (ACX1)	At4g16760	4.02613
Acyl-CoA oxidase 5 (ACX5)	At2g35690	1.31773
Acyl-CoA thioesterase family protein	At4g00520	1.34349
Acyl-CoA thioesterase-related protein	At1g01710	1.50649
Agenet domain-containing protein	At5g42670	1.05026
AIM1 (abnormal inflorescence meristem 1, fatty acid multifunctional protein)	At4g29010	1.35771
Alanine aminotransferase(Glutamate-glyoxylate aminotransferase, GGT2)	At1g70580	1.55466
Alanine:glyoxylate aminotransferase 2 (AGT2)	At3g08860	12.6524
Alanine:glyoxylate aminotransferase 3 (AGT3)	At2g38400	1.62607
Alanine-glyoxylate aminotransfease (AGT1)	At2g13360	0.955121
Alanine-glyoxylate aminotransferase 2 (AGT2)	At4g39660	1.13278
AMP-binding protein 1 AMPBP1	At1g20560	1.52636
Betaine aldehyde dehydrogenase, put.	At3g48170	1.24205
Bifunctional short- and medium-chain dehydrogenase/reductase (BSMDR)	At1g49670	1.66342
CNX3	At1g01290	1.05975
Copper amine oxidase, put.	At2g42490	0.829446
4-Coumarate:CoA ligase-like protein	At1g20490	1.73178
4-Coumarate:CoA ligase-like protein	At1g20480	1.32467
4-Coumarate:CoA ligase-like protein	At4g19010	0.97123
4-Coumarate:CoA ligase-like protein 1 (4CL1)	At4g05160	1.35812
4-Coumarate:CoA ligase-like protein 2 (4CL2)	At5g63380	0.964885
Cu/Zn-SOD, put.	At5g18100	1.3231
DEG15 / GPP (glyoxysomal processing protease)	At1g28320	0.897778
Delta(3,5),delta(2,4)-dienoyl-coenzyme A isomerase (AtDCI1)	At5g43280	1.25874
Disease resistance protein, put.	At5g17890	0.868881
DNA-binding bromodomain-containing protein	At3g52280	1.11598
Enoyl-CoA hydratase like protein a (ECHIa)	At4g16210	1.25411
Enoyl-CoA hydratase-like protein b (ECHIb)	At1g65520	1.21043
Esterase / lipase / thioesterase, put.	At5g11910	0.986156
Exostosin family protein	At5g11610	0.906157
Expressed protein	At1g73970	1.12601
Expressed protein	At5g53160	0.417398
Expressed protein	At3g13435	1.04587
Expressed protein	At5g23395	0.705692
Expressed protein	At1g78915	0.933526
Expressed protein	At3g60680	1.24282
Expressed protein	At4g19370	0.436569
Expressed protein	At5g44780	0.815985
Expressed protein	At4g12735	53.1142
Expressed protein	At5g51620	1.12815
Expressed protein	At4g23760	0.8805
Expressed protein	At5g44250	1.25772
Expressed protein	At2g15695	1.1464
Expressed protein	At3g19570	0.827804
Expressed protein (Growth regulator-related protein)	At1g38131	0.734341
F-box protein	At5g03100	0.945662
F-box protein family	At5g38590	1.28673
FtsZ protein, put.	At3g52750	0.958413
GDSL-motif lipase / hydrolase	At5g08460	0
GDSL-motif lipase / hydrolase protein	At5g15720	1.34625
GDSL-motif lipase / hydrolase protein	At2g38180	1.44723
GDSL-motif lipase / hydrolase protein	At4g18970	0.612039
GDSL-motif lipase/hydrolase protein (putative proline-rich APG protein)	At4g28780	0.586488
Glucose-6-phosphate/phosphate translocator	At5g54800	0.963702
Glutamate:glyoxylate aminotransferase 1 (GGT1)	At1g23310	0.892259
Glutamate-1-semialdehyde 2,1-aminomutase 1 (GSA 1)	At5g63570	0.93377
Glutamate-1-semialdehyde 2,1-aminomutase 2 (GSA 2)	At3g48730	0.821451
Glycolate oxidase 1 (GOX1)	At3g14415	0.664286
Glycolate oxidase 2 (GOX2)	At3g14420	0.801109
Glycolate oxidase 3 (GOX3)	At4g18360	2.36023
Glycosyl hydrolase family 3 -related protein	At5g04885	1.05478
3-Hydroxybutyryl-CoA dehydrogenase, put. (HBCDH)	At3g15290	1.25408
3-Hydroxyisobutyryl-coenzyme A hydrolase (CHY1)	At5g65940	1.2169
3-Hydroxyisobutyryl-coenzyme A hydrolase, put.	At2g30660	1.65097
Hydroxypyruvate Reductase	At1g68010	0.891649
Hypothetical protein	At1g54540	22.1172
Hypothetical protein	At1g76870	0.947864
Hypothetical protein	At4g06536	2.70534
Hypothetical protein	At1g16730	1.10848
Hypothetical protein	At5g09580	0.789738
Hypothetical protein	At3g50170	1.52241
Hypothetical protein	At3g61660	0
Hypothetical protein	At4g12380	0.731005
IBA-response mutant 3 (IBR3)	At3g06810	1.84673
In2-1 protein, put.	At3g55040	0.907726
Intron maturase, type II family	At5g46920	1.01473
Isocitrate lyase	At3g21720	1.30486
Lon protease homolog	At5g47040	2.35943
Long chain acyl-CoA synthetase 7 (LACS 7)	At5g27600	1.59441
Macrophage migration inhibitory factor (MIF), put.	At3g51660	1.38328
Malate synthase	At5g03860	1.01987
Malonyl-CoA decarboxylase-related protein	At4g04320	1.18989
Multifunctional protein (MFP2)	At3g06860	1.49317
NADH dehydrogenase, put. (ubiquinone oxidoreductase)	At4g21490	0.917105
NADH dehydrogenase, put. (ubiquinone oxidoreductase)	At2g29990	1.90941
NADH dehydrogenase, put. (ubiquinone oxidoreductase)	At1g07180	1.23223
NADH dehydrogenase, put. (ubiquinone oxidoreductase)	At4g28220	0.916617
NADP-specific isocitrate dehydrogenase (IDH)	At1g54340	1.24714
OPC-8:0 CoA Ligase1 (OPCL1)	At1g20510	1.02322
OTU-like cysteine protease family protein	At3g57810	1.23792
12-Oxophytodienoate (OPDA) reductase (OPR3)	At2g06050	1.01887
Oxidoreductase,Zinc-binding dehydrogenase family	At3g56460	1.06293
6-Phosphogluconolactonase, put. (6PGL)	At5g24400	1.21143
Plastocyanin-like domain containing protein	At3g28958	0
Polyamine oxidase 4 (AtPAO4)	At1g65840	1.5688
20S Proteasome alpha subunit E1 (PAE1)	At1g53850	0.956359
20S proteasome subunit PAE2 (PAE2)	At3g14290	1.04036
Protein kinase, put.	At3g20530	0.353123
Receptor-like protein kinase (RPK1)	At1g69270	2.5924
Short-chain acyl CoA oxidase	At3g51840	1.1745
Short-chain dehydrogenase / reductase family protein	At3g59710	1.42747
Short-chain dehydrogenase / reductase family-like protein (SDRb/DECR)	At3g12800	1.3845
Short-chain dehydrogenase / reductase, put. (SDRa)	At4g05530	1.56716
Small heat shock protein AtHsp15.7	At5g37670	2.11418
Sterol carrier protein 2 (SCP-2) family protein	At5g42890	1.28491
Thioesterase family	At1g48320	3.74887
Thioesterase-related protein	At3g16175	1.228
Thioesterase-related protein	At5g48950	1.32343
Thioesterase-related protein	At2g29590	1.19855
Thioesterase-related protein	At3g61200	1.17886
Trypsin inhibitor 2 -related protein	At1g47540	0.758964
Uricase	At2g26230	1.40266
Proteins with minor PTS1:
Acylaminoacyl-peptidase-related protein	At4g14570	1.06422
Agenet domain-containing protein	At3g06520	1.25362
Aldehyde oxidase 2 (AAO2)	At3g43600	0.637144
Aminotransferase class I and II family protein	At5g04620	0.913098
Annexin 3 (ANN3)	At2g38760	1.81784
C2 domain-containing protein / phosphoribosylanthranilate transferase, put.	At4g00700	2.83415
C2 domain-containing protein / phosphoribosylanthranilate transferase, put.	At4g11610	0.509833
Calcium-binding protein, put.	At3g07490	0
Carbohydrate kinase protein family (pfkB type)	At1g49350	1.173
Clathrin coat assembly like protein	At4g24550	1.12236
COP-coated vesicle membrane protein p24 precursor (p24A)-like protein	At3g07680	0.977715
4-Coumarate:CoA ligase-like protein	At5g38120	0.587465
Enoyl-CoA hydratase / isomerase family protein (ECHIb)	At4g14430	1.20523
Esterase / lipase / thioesterase family protein	At3g62860	0.803169
Exonuclease-related protein	At1g54490	1.22719
Exostosin family protein	At4g22580	1.13456
Expressed protein	At5g13070	1.14692
Expressed protein	At5g40830	0.69515
Expressed protein	At1g28710	0.520874
Expressed protein	At4g33925	0.867449
Expressed protein	At2g21500	1.04391
Expressed protein	At4g39140	1.84796
Expressed protein	At5g56220	0.825759
Expressed protein	At5g02580	0.956633
Expressed protein	At5g01470	0.836179
Expressed protein	At3g11880	1.10793
Expressed protein	At5g47830	0.960785
Expressed protein	At2g45600	2.30099
Expressed protein	At5g53160	0.417398
Expressed protein	At3g53630	0.847546
Expressed protein	At3g60310	0.908779
Expressed protein	At4g11450	0.782666
Expressed protein	At1g63520	0.464428
GDSL-like Lipase / Acylhydrolase	At1g33811	0.644824
GDSL-motif lipase/hydrolase protein	At3g04290	0.606261
Glutamate receptor family (GLR2.5)	At5g11210	44.3126
Glutathione transferase (GSTT1, GST10)	At5g41210	1.13615
Glycolate oxidase (GOX)-related protein (HAOX1)	At3g14130	1.55625
Glycolate oxidase (GOX)-related protein (HAOX2)	At3g14150	0.876351
Glycosyl hydrolase family 5 / cellulase	At1g13130	1.70757
Haloacid dehalogenase, put. / put. epoxide hydrolase	At1g79790	0.89457
Hydroxymethylglutaryl-CoA lyase -related	At2g26800	1.37468
Hypersensitive-induced response protein	At5g62740	0.900074
Hypothetical protein	At4g14805	0.851422
Hypothetical protein	At5g03930	3.98933
Hypothetical protein	At5g25750	0.742154
LIM domain-containing protein	At5g66610	1.05949
Mitochondrial carrier protein family	At3g55640	1.48079
Nuclear matrix constituent protein -related protein	At1g13220	1.05322
Peptidase M16 family protein / insulinase family protein	At2g41790	1.07835
Peroxidase, put.	At3g32980	1.24695
Peroxidase, put.	At3g49120	1.34703
Peroxidase, put.	At3g49110	0.673287
Peroxidase, put; peroxidase 37 precursor (Atperox P37, ATP38)	At4g08770	0.135535
6-Phosphogluconate dehydrogenase, put. (6PGDH)	At3g02360	1.68136
Phosphoribosylanthranilate isomerase (PAI3), put.	At1g29410	0.959321
Protein kinase, put.	At2g18530	0
Protein kinase, put.	At4g31230	0.729894
Protein phosphatase 2C (PP2C) family protein	At3g09400	8.18976
Protein phosphatase 2C (PP2C) family protein	At5g02400	0.735426
Ribonuclease III-related protein	At1g24450	0.850657
Ribosomal-protein S6 kinase (ATPK19)-related protein	At3g08720	1.99925
Serine carboxypeptidase S28 family protein	At4g36195	1.33234
SKP1 interacting partner 3 (SKIP3)	At2g02350	0.980873
Small heat-shock protein AtAcd31.2	At1g06460	1.13957
Small thioesterase 2, put. (sT2)	At1g04290	1.21287
Sulfite oxidase	At3g01910	1.08964
Telomeric DNA-binding protein 1 (TBP1)	At5g13820	2.62299
Transcriptional co-activator (KELP)-related protein	At4g10920	0.910718
Transcriptional factor B3 family	At1g49475	0.926896
Transcriptional factor B3 family	At4g21550	1.62035
Trehalose-6-phosphate phosphatase, put.	At5g10100	2.59126
WRKY transcription factor (WRKY24)	At5g41570	9.35394
Xyloglucan endotransglucosylase / hydrolase protein 14 precursor (At-XTH14)	At4g25820	1.56839
Xyloglucan endotransglycosylase (XTR16)	At3g23730	0.40936
Xyloglucan endotransglycosylase (XTR7)	At4g14130	0.6332
Proteins with a rare PTS1:
ABI five binding protein 4 (AFP4)	At3g02140.1	2.60164
Acetyltransferase 1 (ATF1)	At1g21770.1	1.23979
Acetyltransferase 2 (ATF2)	At1g77540.1	1.0892
Acid phosphatase survival protein SurE, putative	At4g14930.1	1.09639
Acyl-CoA activating enzyme 14 (O-succinylbenzoyl-CoA ligase)	At1g30520.1	0.65984
Acyl-CoA oxidase 6	At1g06310.1	1.29618
Annexin 3 (ANN3)	At2g38760	1.81784
ARABIDILLO homolog	At2g44900.1	1.05949
Arabidopsis response regulator 5 (ARR5)	At3g48100.1	0.195336
Arabidopsis response regulator 6 (ARR6)	At5g62920.1	0.237788
Arabidopsis thaliana cell wall invertase 5 (ATCWINV5)	At3g13784.1	45.0088
Aromatic ring-opening dioxygenase family, ccatalytic LigB subunit	At4g15093.1	1.45182
ATP binding / protein binding / transmembrane receptor	At1g72840.1	1.14416
ATP-binding region, ATPase-like domain-containing protein	At4g36270.1	0.904188
Autophagy protein 8E (ATG8E)	At2g45170.1	1.6055
Auxin-responsive family protein	At4g17280.1	6.791
Binding; similar to armadillo/beta-catenin repeat family protein	At5g02150.1	0.704846
Binding; similar to armadillo/beta-catenin repeat family protein	At5g02150.2	0.704846
Cellulose synthase D2 (protein kinase family protein)	At1g29720.1	0.718636
4-Coumarate:CoA ligase-like protein	At5g38120	0.587465
Cyclin-dependent kinase B2;1 (CDKB2;1)	At1g76540.1	0.842279
Cyclin-dependent kinase B2;2	At1g20930.1	0.893469
DC1 domain-containing protein	At2g44400	0
DWD motif protein	At2g19430.1	0.921305
ELONGATED HYPOCOTYL 5 (HY5), basic leucine zipper (bZIP) transcription factor	At5g11260.1	1.10227
Embryo defective 1187 (EMB1187); kinase/ phosphotransferase	At2g26830.1	1.2761
ENHANCED EM LEVEL (EEL, ATBZIP12, DPBF4), transcription factor homologous to ABI5	At2g41070.1	1.454
Enoyl-CoA hydratase 2 (ECH2)	At1g76150.1	1.29284
Epoxide hydrolase 3 (EH3)	At4g02340.1	1.17995
ERECTA-LIKE 1 (ERL1), receptor-like kinase	At5g62230.1	0.859417
Erecta-like 2 (ERL2) (receptor-like kinase)	At5g07180.1	0.87
Esterase/lipase/thioesterase	At5g19630.1	1.12224
Expressed protein	At5g01360	0.920031
Expressed protein	At4g33925	0.867449
F-box family protein	At5g36730.1	0
F-box family protein	At5g36820.1	0
F-box family protein	At3g59230.1	0.323212
Flavonol synthase, putative	At5g63595.1	0.510058
GDSL-motif lipase/hydrolase family protein	At5g45670.1	0.430598
Glycoside hydrolase family 28 protein	At2g33160.1	0.165832
Glycosyl hydrolase family 1 protein	At3g62740.1	3.71734
Glycosyl hydrolase family 1 protein	At3g62750.1	1.07037
Glycosyl hydrolase family 1 protein	At4g27820.1	0.926147
Glycosyl hydrolase family 1 protein	At4g27830.1	2.10548
Glycosyl hydrolase family 10 protein (xylanase)	At4g08160.1	0.959775
Glyoxysomal protein kinase 1 (GPK1)	At3g17420.1	0.323212
HAL2-like (AHL), ATAHL (3'-phosphoadenosine-5'-phosphate (PAP) phosphatase)	At5g54390.1	1.01249
Histone-lysine N-methyltransferase (ATXR2A)	At3g21820.1	0.746164
Indole-3-acetic acid inducible 2 (IAA2)	At3g23030.1	0.964822
Kinectin-related	At5g66250.1	1.11662
Leucine-rich repeat family protein	At4g20940.1	0.585802
Lipase class 3 family protein	At3g14360.1	6.15709
Lipase class 3 family protein	At5g18630.1	1.31751
Lipase class 3 family protein	At5g18640.1	1.26445
Methionine sulfoxide reductase domain-containing protein	At4g04800.1	1.49733
Monodehydroascorbate reductase 1 (AtMDAR1)	At3g52880.1	1.19665
NAC domain containing protein 20 (ANAC020)	At1g54330.1	0.683686
NAD(P)H Dehydrogenase B2 (NDB2); disulfide oxidoreductase	At4g05020.1	6.63623
Nudix hydrolase homolog 19 (ATNUDT19)	At5g20070.1	1.62388
Nudix hydrolase homolog 7 (ATNUDT7)	At4g12720.1	2.02984
O-methyl-transferase domain	At5g42760.1	0.901067
Oxidoreductase, 2OG-Fe(II) oxygenase family protein	At3g13610.1	0.919508
Pentatricopeptide (PPR) repeat-containing protein	At3g54980.1	1.03338
Pentatricopeptide (PPR) repeat-containing protein	At4g14170.1	0.742178
Peroxidase 22 (PER22) / basic peroxidase E	At2g38380.1	2.06537
Peroxidase, putative; odentical to Peroxidase 23 precursor (PER23)	At2g38390.1	1.72685
Phosphofructokinase family protein	At5g61580.2	1.10186
Protein kinase - like protein	At4g18950	1.54087
Protein kinase family	At3g61960	1.55495
PRP39-related protein (AT PRP39-2)	At5g46400.1	0.929749
Pseudouridine synthase family protein	At5g51140.1	0.818011
Purple acid phosphatase (PAP7)	At2g01880	2.80927
Rhodanese-like domain-containing	At2g40760.1	1.00052
Serine/threonine protein kinase family protein	At1g66880.1	1.30394
Serine/threonine protein kinase family protein	At1g67000.1	1.1968
Serine/threonine protein phosphatase 2A (PP2A) regulatory subunit B'	At1g13460.1	1.07277
Short-chain dehydrogenase/reductase (SDR) family protein	At1g62610.1	2.2432
Short-chain dehydrogenase/reductase (SDR) family protein	At3g46170.1	0.410063
Short-chain dehydrogenase/reductase (SDR) family protein	At3g55310.1	1.15115
Short-chain dehydrogenase/reductase (SDR) family protein (SDRd)	At3g55290.1	2.24564
Syntaxin-related family protein; similar to F-box family protein	At3g59270.1	0.701878
TATA binding protein 1 (TBP1)	At3g13445.2	0.969255
TCP family transcription factor, put.	At2g31070	1.13582
Thymidine kinase, putative	At5g23070.1	0.764114
Transcription regulatory protein SNF2, put.	At2g46020	1.10217
Transducin family protein / WD-40 repeat family protein	At1g24130.1	3.32793
Transferase family protein; similar to CHAT (acetyl CoA:(Z)-3-hexen-1-oL acetyltransferase)	At5g17540.1	1.24827
Unknown protein	At1g29120.1	1.16248
Unknown protein	At1g69380.1	0.977308
Unknown protein	At5g13610.1	0.994375
Unknown protein	At1g02960.1	0.929259
Unknown protein	At1g44414.1	1.14792
Unknown protein	At1g61065.1	1.39921
Unknown protein	At2g40480.1	0.755791
Unknown protein	At3g55880.1	3.35985
Unknown protein	At4g24320.1	0.947029
Unknown protein (UP3)	At2g31670.1	0.945742
Unknown protein 1 (UP1) / TSK-associating protein 1	At1g52410.1	1.36042
Unknown protein, similar to cytosolic fatty-acid binding	At1g27100.1	0.972802
VIER F-Box proteine (2VFB2)	At3g50080.1	1.12842
Wall-associated kinase 1, protein kinase family protein	At3g57760.1	1.92577

## Sheet: Table S8
Supplementary Table 8 Microarray based-expression data for Arabidopsis antioxidant genes under ABA treatment, GSE65739
Enzyme Name	Sympol	AGI	fc
CATALASE	CAT1	AT1G20630	1.58387	>=2	3
	CAT2	AT4G35090	1.05081	<=-2	2
	CAT3	AT1G20620	-1.45954
Ascorbate Peroxidase	ATAPX1	AT1G07890	1.15287
	APX2	AT3G09640.1	24.4158
	APX3	AT4G35000	-1.23884
	APX4	AT4G09010	-1.03857
	APX5	AT4G35970.1	1.66398
	APX6	AT4G32320	-1.0202
	sAPX	AT4G08390.1	-1.28453
	TAPX	AT1G77490.1	-1.07706
monodehydroascorbate reductase	MDAR1	AT3G52880	1.19665
	MDAR2	AT5G03630.1	1.03789
	MDAR3	AT3G09940.1	-3.45371
	MDAR4	AT3G27820	1.40683
	MDAR6	AT1G63940.2	-1.37556
Glutathione reductase	ATGR1	AT3G24170	2.4485
	ATGR2	AT3G54660	1.08878
6-phosphogluconate dehydrogenase		AT1G64190.1	-1.40797
		AT3G02360.2	1.68136
		AT5G41670.1	-1.50134
		AT1G71170.1	1.51114
		AT1G71180.1	1.04601
		AT3G07690.1	1.13911
		AT4G20930.1	1.30229
		AT4G29120.1	-1.05515
ISOCITRATE DEHYDROGENASE	ICDH1	AT4G35260.1	1.09433
	ICDH2	AT2G17130.1	1.09655
	ICDH3	AT4G35650.1	-1.8406
	ICDH4	AT1G32480.1	0
	ICDH5	AT5G03290.1	1.04341
	ICDH6	AT3G09810.1	1.07817
		AT1G54340.1	1.24714
		AT1G65930.1	-1.64987
		AT5G14590.1	1.17056
6-Phosphogluconolactonase		AT1G13700.1	1.40846
		AT3G49360.1	-1.41279
		AT5G24400.1	1.21143
		AT5G24410.1	-1.02897
		AT5G24420.1	1.05994
GLUTATHIONE PEROXIDASE	GPX1	AT2G25080.1	-1.22821
	GPX2	AT2G31570.1	2.49306
	GPX3	AT2G43350.1	1.02677
	GPX4	AT2G48150.1	-3.39239
	GPX5	AT3G63080.1	1.37882
	GPX6	AT4G11600	1.81833
	GPX7	AT4G31870.1	1.98099
	GPX8	AT1G63460.1	1.0311
L-ascorbate oxidase		AT5G21100	1.24843
DEHYDROASCORBATE REDUCTASE 2	DHAR1	AT1G19570	1.99347
	DHAR2	AT1G75270	1.31521

## Sheet: Table S9
Supplementary Table 9 Microarray based-expression data for Arabidopsis PEX genes under ABA treatment, GSE65739
PEX protein	Arabidopsis homologs	Accession number	FC
PEX1	PEX1	At5g08470	1.06337
PEX2	PEX2	At1g79810	-1.04992
PEX3	PEX3A	At3g18160	-1.04091
	PEX3B	At1g48635	-1.01816
PEX4	PEX4	At5g25760	1.03615
PEX5	PEX5	At5g56290	1.14801
PEX6	PEX6	At1g03000	-1.08412
PEX7	PEX7	At1g29260	-1.00392
PEX10	PEX10	At2g26350	1.02009
PEX11	PEX11A	At1g47750	1.32367
	PEX11B	At3g47430	-1.23318
	PEX11C	At2g45740	1.04334
	PEX11D	At3g61070	2.08376
	PEX11E	At1g01820	-1.18145
PEX12	PEX12	At3g04460	-1.01085
PEX13	PEX13	At3g07560	1.11813
PEX14	PEX14	At5g62810	-1.04733
PEX16	PEX16	At2g45690	1.54092
PEX17	PEX17	At4g18197	-2.5341
PEX19	PEX19A	At3g03490	1.45255
	PEX19B	At5g17550	1.2296
PEX22	PEX22	At3g21865	1.48869

## Sheet: Table S10
Supplementary Table 10. Microarray based-expression data for wheat genes of putative PTS1 proteins under drought, GSE30436
Gene Name	synonym	Tgt ID	FC_sens	FC_toler
Acyl-CoA thioesterase	Traes_2DL_86B85F79E	Ta.6570.1.A1_a_at	-2.09753	-1.39985
4-COUMARATE--COA LIGASE-LIKE 2-RELATED	Traes_5AL_1C1842EF9	Ta.16968.1.A1_at	2.19826	1.72115
SERINE PROTEASE-RELATED	Traes_1DL_D11386E0E	Ta.8333.1.S1_at	-1.18827	1.75286
Thioesterase superfamily (4HBT)	Traes_1AS_188F596C7	Ta.10740.1.S1_a_at	1.30358	1.40454
1,4-DIHYDROXY-2-NAPHTHOYL-COA THIOESTERASE 1	Traes_3B_7CBC374D0	Ta.11463.1.S1_at	-1.8988	-1.27585
1,4-DIHYDROXY-2-NAPHTHOYL-COA THIOESTERASE 1	Traes_4AL_DAEB3EBA5	Ta.22076.1.S1_x_at	1.23701	-1.05399
1,4-dihydroxy-2-naphthoyl-CoA thioesterase 1 [Source:UniProtKB/Swiss-Prot;Acc:Q9SX65]	Traes_3AS_B4EF21AFE	Ta.11463.2.S1_at	-2.07885	-1.48706
1,4-dihydroxy-2-naphthoyl-CoA thioesterase 1 [Source:UniProtKB/Swiss-Prot;Acc:Q9SX65]	Traes_5AS_767685D44	Ta.9694.1.S1_at	-1.97293	-1.335
15-hydroxyprostaglandin dehydrogenase (NAD(+)) / 15-hydroxyprostaglandin dehydrogenase	Traes_5BL_6835E9416	Ta.932.3.S1_a_at	-1.62395	-1.11164
PROTEASOME SUBUNIT ALPHA TYPE-5	Traes_5BS_B04E9955D	Ta.1809.1.S1_at	-1.28708	-1.31395
NADP-SPECIFIC ISOCITRATE DEHYDROGENASE	Traes_3AS_BF0DE4B3D	Ta.12996.1.S1_at	-1.05846	1.14204
Acyl-CoA synthetase	Traes_5DL_20877B6EA	Ta.23282.1.S1_a_at	2.02972	3.03394
Acyl-CoA synthetase	Traes_5DL_831BD5039	Ta.1717.1.S1_at	1.1327	1.61554
Acyl-CoA synthetase	Traes_6AS_E389386E3	TaAffx.30555.1.S1_at	1.08958	-1.6285
POLYAMINE OXIDASE 3-RELATED	Traes_2AL_E647C7D11	Ta.6420.1.S1_at	2.53197	2.19031
POLYAMINE OXIDASE 4-RELATED	Traes_2BL_ECCE1D4A8	Ta.8976.1.S1_at	1.73592	-2.38243
AMP-binding enzyme (AMP-binding) // AMP-binding enzyme C-terminal domain (AMP-binding_C)	Traes_5BL_EE25CD53E	Ta.5237.1.S1_at	4.56206	1.38559
AMP-binding enzyme (AMP-binding)	Traes_2BL_73B07FA3B	TaAffx.55939.1.S1_at	-1.27814	-1.46821
Glycerate dehydrogenase / Hydroxypyruvate reductase // Hydroxypyruvate reductase / D-glycerate	Traes_6AS_27483C00F	Ta.28775.1.S1_at	-1.84199	-2.64622
Alanine transaminase / Glutamic--pyruvic transaminase	Traes_2DL_7052882A8	Ta.1117.1.S1_at	-1.09374	-1.22053
unknown protein. [Source:TAIR;Acc:AT1G73970]	Traes_6BS_10187CD7F	Ta.28393.1.S1_a_at	-1.82977	-1.22488
unknown protein. [Source:TAIR;Acc:AT1G73970]	Traes_6AS_551C0D112	Ta.28393.3.S1_at	-1.53237	-1.03313
12-OXOPHYTODIENOATE REDUCTASE 3	Traes_7DL_61B099A91	Ta.8433.1.S1_at	1.5745	1.13563
12-OXOPHYTODIENOATE REDUCTASE 4	Traes_7AS_089028EAD	Ta.568.1.S1_at	-1.09844	-1.23396
PEROXISOMAL ACYL-COENZYME A OXIDASE 2	Traes_4AL_FAB289E82	Ta.4957.1.S1_at	-2.24356	-1.19007
Primary-amine oxidase / Copper amine oxidase	Traes_2DL_1FF716E43	Ta.27211.1.S1_at	-1.06188	-2.23436
Acyl-CoA dehydrogenase, C-terminal domain (Acyl-CoA_dh_1)	Traes_2DS_863452C0F	Ta.25699.1.S1_at	1.9866	1.58361
3-hydroxyacyl-CoA dehydrogenase / Beta-keto-reductase	Traes_1DS_6CC1615EC	Ta.27681.1.S1_a_at	1.05213	2.58486
3-hydroxyacyl-CoA dehydrogenase / Beta-keto-reductase	Traes_1AL_792843F86	TaAffx.114853.1.S1_at	-2.78155	-1.31352
3-hydroxyacyl-CoA dehydrogenase / Beta-keto-reductase	Traes_3DS_6A96C249A	Ta.2583.1.S1_x_at	2.88293	1.93219
3-hydroxyacyl-CoA dehydrogenase / Beta-keto-reductase	Traes_3B_D6CE2B369	Ta.2583.2.S1_at	3.92544	-1.00503
AMINOTRANSFERASE CLASS III	Traes_4AS_3004DDF90	Ta.7803.1.S1_at	1.32928	1.74009
ALANINE--GLYOXYLATE AMINOTRANSFERASE 2 HOMOLOG 2, MITOCHONDRIAL-RELATED	Traes_1BL_C6ACA137C	Ta.4834.1.S1_at	43.9199	8.33023
80 - S -2-HYDROXY-ACID OXIDASE-RELATED	Traes_2AL_C51BB91CC	Ta.28197.1.S1_at	-1.63743	-1.82375
SF80 - S -2-HYDROXY-ACID OXIDASE-RELATED	Traes_5DL_EED5188AC	Ta.27772.1.S1_at	-1.37327	-1.71507
3-hydroxybutyryl-CoA dehydrogenase / BHBD	Traes_3B_7F4924E42	Ta.10542.1.S1_a_at	4.05331	1.82711
THIOESTERASE SUPERFAMILY MEMBER-RELATED	Traes_2DL_28BBFA0DB	TaAffx.111448.2.S1_x_at	1.56088	-1.66568
THIOESTERASE SUPERFAMILY MEMBER-RELATED	Traes_2AL_82D23D918	TaAffx.111448.1.S1_at	1.43652	1.17203
THIOESTERASE SUPERFAMILY MEMBER-RELATED	Traes_5DL_2D96C2BFD	TaAffx.44309.1.A1_at	-2.24188	-1.37459
Thioesterase superfamily protein [Source:TAIR;Acc:AT1G04290]	Traes_5DS_87D9614EF	Ta.7176.1.S1_at	1.02348	1.1264
THIOESTERASE SUPERFAMILY MEMBER-RELATED	Traes_4BS_D6EDC0DE1	Ta.4114.2.S1_at	1.23043	-1.39185
Thioesterase superfamily protein [Source:TAIR;Acc:AT3G16175]	Traes_3AS_6E07D44CE	Ta.13827.1.S1_at	-1.0027	1.08974
THIOESTERASE SUPERFAMILY MEMBER-RELATED	Traes_3B_DEBF77DCD	Ta.15995.1.A1_at	1.6523	1.31392
Acetate--CoA ligase / Acyl-activating enzyme // Butyrate--CoA ligase / Fatty acid thiokinase (medium chain)	Traes_4AS_48CB85C72	TaAffx.31783.1.S1_at	6.42939	5.13761
ACETATE/BUTYRATE--COA LIGASE AAE7, PEROXISOMAL	Traes_4AS_40BDA4CD0	Ta.20457.1.A1_a_at	-1.42735	-1.08698
Isocitrate lyase / Isocitritase	Traes_2AS_76D816EE4	Ta.23989.1.A1_at	1395.67	5.68886
Isocitrate lyase / Isocitritase	Traes_2BS_5E392919C	TaAffx.99992.1.S1_at	6.70215	-1.20867
Isocitrate lyase / Isocitritase	Traes_2DS_9721B4EA5	TaAffx.79218.1.S1_at	9.085	3.48807
Betaine aldehyde dehydrogenase 2, mitochondrial [Source:UniProtKB/Swiss-Prot;Acc:Q9STS1]	Traes_2AL_5C9497802	TaAffx.114457.1.S1_at	1.19527	1.01434
ALDEHYDE DEHYDROGENASE-RELATED	Traes_2DL_7399173C7	Ta.2585.1.S1_at	1.28741	1.0274
ACYL-COENZYME A OXIDASE 4, PEROXISOMAL	Traes_1DS_5C7C282F6	Ta.9335.1.S1_s_at	2.96329	2.09987
GROES-LIKE ZINC-BINDING ALCOHOL DEHYDROGENASE FAMILY PROTEIN	Traes_6DL_21618BF83	Ta.10264.1.S1_at	-1.21764	1.15674
SF25 - OTU DOMAIN CONTAINING PROTEIN	Traes_5AL_BDBFCA20F	Ta.4659.1.S1_at	-1.19208	1.2013
SF25 - OTU DOMAIN CONTAINING PROTEIN	Traes_5DL_202C5B429	Ta.4659.2.S1_at	1.23672	-1.09153
Predicted short chain-type dehydrogenase	Traes_6DL_8F09F62F7	Ta.30821.1.S1_at	-1.02902	-1.03077
short chain dehydrogenase (adh_short)	Traes_2AL_4E05A50C2	TaAffx.70581.1.S1_at	1.59597	2.10072
short chain dehydrogenase (adh_short)	Traes_2BL_046779FC5	Ta.12720.1.S1_at	3.03434	2.63108
neomenthol dehydrogenase / Monoterpenoid dehydrogenase	Traes_2DL_5A56BB8D6	Ta.4924.1.A1_at	-2.08239	-1.55438
4-coumarate--CoA ligase-like 7 [Source:UniProtKB/Swiss-Prot;Acc:Q9M0X9]	Traes_4DL_CE24009DC	TaAffx.106960.2.S1_at	1.47547	2.1967
Short-chain dehydrogenase/reductase SDRA [Source:UniProtKB/Swiss-Prot;Acc:Q9S9W2]	Traes_5BL_14259A602	Ta.3359.2.A1_a_at	1.17558	1.29924
ZINC FINGER FYVE DOMAIN CONTAINING PROTEIN	Traes_3B_A131217A3	Ta.20933.1.S1_at	1.85124	-6.47468
ZINC FINGER FYVE DOMAIN CONTAINING PROTEIN	Traes_1BL_DE5AFB97A	Ta.4207.1.S1_a_at	-1.05263	-1.43593
ZINC FINGER FYVE DOMAIN CONTAINING PROTEIN	Traes_1DL_867246F64	TaAffx.105882.1.S1_at	3.77311	1.29224
4-COUMARATE--COA LIGASE-LIKE 6	Traes_1DL_B390265A2	Ta.8882.1.A1_at	-1.03261	-2.27429
4-COUMARATE--COA LIGASE-LIKE 7	Traes_1AL_1A9810B01	Ta.6500.1.S1_at	-1.39095	1.14735
NADH:ubiquinone reductase (non-electrogenic) / Ubiquinone reductase	Traes_3DL_9DFCC5F37	Ta.9105.1.S1_at	-1.61701	-0.95887
NADH:ubiquinone reductase (non-electrogenic) / Ubiquinone reductase	Traes_7AL_F07513A02	Ta.8776.3.S1_at	-2.44332	-1.20297
NADH:ubiquinone reductase (non-electrogenic) / Ubiquinone reductase	Traes_3AL_599DA5365	Ta.8832.1.S1_at	1.06401	-1.30146
NADH:ubiquinone reductase (non-electrogenic) / Ubiquinone reductase	Traes_7BL_DE8A82B94	Ta.8776.3.S1_at	-2.44332	-1.20297
Enoyl-CoA hydratase/isomerase (ECH_1) // 3-hydroxyacyl-CoA dehydrogenase, C-terminal domain (3HCDH)	Traes_6DS_C972C6A71	Ta.9184.1.S1_at	2.37981	1.73603
Malate synthase / Malic-condensing enzyme	Traes_2DL_0AB0ABFD5	TaAffx.5936.1.S1_at	-1.30899	-1.35381
Malate synthase / Malic-condensing enzyme	Traes_2BL_4AA60700A	Ta.22082.1.S1_at	28.839	4.51878
ALPHA/BETA HYDROLASE FOLD-CONTAINING PROTEIN	Traes_1BL_F20F9ABF4	TaAffx.28939.1.S1_at	-1.01439	-1.1407
ACYL-ACTIVATING ENZYME 10-RELATED	Traes_2BL_3EB1B6A74	Ta.13693.1.S1_x_at	3.80771	1.6507
ACYL-ACTIVATING ENZYME 10-RELATED	Traes_2DL_89267A3BB	Ta.20015.1.A1_x_at	6.67182	1.68663
MITOCHONDRIAL INTERMEMBRANE SPACE IMPORT AND ASSEMBLY PROTEIN 40	Traes_2DL_B7E406AD6	TaAffx.17098.1.S1_at	1.38808	1.56681
PROTEIN ACS-13, ISOFORM C	Traes_4BS_4AB1E803F	Ta.27153.1.S1_at	1.14549	1.28084
15.7 KDA HEAT SHOCK PROTEIN, PEROXISOMAL	Traes_7AS_040F849A5	Ta.18940.1.S1_at	2.45349	-2.31298
3-alpha,7-alpha,12-alpha-trihydroxy-5-beta-cholest-24-enoyl-CoA hydratase / D-3-hydroxyacyl-CoA dehydratase	Traes_6DL_5C12D3124	Ta.23833.4.S1_at	1.97498	1.28609
DELTA(3,5)-DELTA(2,4)-DIENOYL-COA ISOMERASE, MITOCHONDRIAL	Traes_3B_85D1018D4	TaAffx.49165.1.S1_x_at	1.10638	1.75015
DELTA(3,5)-DELTA(2,4)-DIENOYL-COA ISOMERASE, MITOCHONDRIAL	Traes_3DL_4A881B797	TaAffx.49165.2.S1_at	2.30685	1.7681
Eukaryotic protein of unknown function (DUF829) (DUF829)	Traes_7AS_4D32958AC	Ta.10686.1.A1_at	-1.23245	-1.02976
Protein of unknown function DUF829, transmembrane 53 [Source:TAIR;Acc:AT5G44250]	Traes_5BL_06C275F6A	TaAffx.93268.1.S1_at	-1.39912	-1.86614
ENOYL-COA HYDRATASE-RELATED	Traes_3B_5962D8E60	Ta.9260.2.A1_at	3.20973	1.55786
ENOYL-COA HYDRATASE-RELATED	Traes_4AS_54DE4BD86	Ta.1366.1.S1_at	1.80759	1.04307
ENOYL-COA HYDRATASE-RELATED	Traes_1DL_18AD66E3B	Ta.6750.3.S1_at	1.05892	1.40824
ENOYL-COA HYDRATASE-RELATED	Traes_3B_9F099E1C6	Ta.9260.1.A1_at	1.78947	-2.18868
ENOYL-COA HYDRATASE-RELATED	Traes_1AL_43A95C11E	Ta.20366.1.S1_a_at	2.59725	1.40803
PROTEIN M03E7.4	Traes_2AS_15B9A044C	Ta.27919.1.S1_at	-1.30922	1.74659
8-amino-7-oxononanoate synthase / AONS	Traes_1BL_D4C3EE5DD	TaAffx.80175.1.S1_at	-1.38667	1.341
8-amino-7-oxononanoate synthase / AONS	Traes_1DL_CE5DCD02D	Ta.6211.1.A1_at	1.2156	1.10942
IONOTROPIC GLUTAMATE RECEPTOR	Traes_5DL_0C71C2881	TaAffx.54744.1.S1_at	6.50926	-1.25237
GST-CONTAINING FLYWCH ZINC-FINGER PROTEIN	Traes_7BS_07D7DA59D	Ta.27148.1.S1_at	-1.11284	1.02562
GST-CONTAINING FLYWCH ZINC-FINGER PROTEIN	Traes_5DL_63F6E8668	Ta.2397.1.S1_at	1.10848	1.55727
GST-CONTAINING FLYWCH ZINC-FINGER PROTEIN	Traes_5BL_B013EB81C	Ta.27148.1.S1_at	-1.11284	1.02562

[truncated: 2 more sheets: Table S11, Sheet12]
